# Supplementary material for: Macrophages form dendrite-like pseudopods to enhance bacterial ingestion
Source: EMBO J. 2025 Jul 28;44(17):4772–802. doi: 10.1038/s44318-025-00515-z (PMC12402336; doi:10.1038/s44318-025-00515-z)
Supplement: Supplementary file 8 — Movie EV6 [file 44318_2025_515_MOESM8_ESM.zip]

Archive with 2 entries (2 files):
- Movie EV6.mp4
- Movie EV6.docx
