# Supplementary material for: Macrophages form dendrite-like pseudopods to enhance bacterial ingestion
Source: EMBO J. 2025 Jul 28;44(17):4772–802. doi: 10.1038/s44318-025-00515-z (PMC12402336; doi:10.1038/s44318-025-00515-z)
Supplement: Supplementary file 10 — Source data Fig. 1 [file 44318_2025_515_MOESM10_ESM.zip]

Archive with 90 entries (83 files):
- Figure1/
- __MACOSX/._Figure1
- Figure1/Figure1.xlsx
- __MACOSX/Figure1/._Figure1.xlsx
- Figure1/.DS_Store
- __MACOSX/Figure1/._.DS_Store
- Figure1/1G/
- __MACOSX/Figure1/._1G
- Figure1/1N/
- __MACOSX/Figure1/._1N
- Figure1/1L/
- __MACOSX/Figure1/._1L
- Figure1/1D/
- __MACOSX/Figure1/._1D
- Figure1/1M/
- __MACOSX/Figure1/._1M
- Figure1/1Q/
- __MACOSX/Figure1/._1Q
- Figure1/1G/Mock-80 min-1.tif
- __MACOSX/Figure1/1G/._Mock-80 min-1.tif
- Figure1/1G/Salmonella-80 min-1.tif
- __MACOSX/Figure1/1G/._Salmonella-80 min-1.tif
- Figure1/1G/Salmonella-120 min-1.tif
- __MACOSX/Figure1/1G/._Salmonella-120 min-1.tif
- Figure1/1G/Mock-0 min-1.tif
- __MACOSX/Figure1/1G/._Mock-0 min-1.tif
- Figure1/1G/Mock-120 min-1.tif
- __MACOSX/Figure1/1G/._Mock-120 min-1.tif
- Figure1/1G/Salmonella-0 min-1.tif
- __MACOSX/Figure1/1G/._Salmonella-0 min-1.tif
- Figure1/1N/WGA.tif
- __MACOSX/Figure1/1N/._WGA.tif
- Figure1/1N/Composite.tif
- __MACOSX/Figure1/1N/._Composite.tif
- Figure1/1N/README.txt
- __MACOSX/Figure1/1N/._README.txt
- Figure1/1L/PEM 129min.tif
- __MACOSX/Figure1/1L/._PEM 129min.tif
- Figure1/1L/iBMDM 0min.tif
- __MACOSX/Figure1/1L/._iBMDM 0min.tif
- Figure1/1L/RAW264.7 0min.tif
- __MACOSX/Figure1/1L/._RAW264.7 0min.tif
- Figure1/1L/iBMDM 62min.tif
- __MACOSX/Figure1/1L/._iBMDM 62min.tif
- Figure1/1L/PEM 0min.tif
- __MACOSX/Figure1/1L/._PEM 0min.tif
- Figure1/1L/RAW264.7 174min.tif
- __MACOSX/Figure1/1L/._RAW264.7 174min.tif
- Figure1/1D/Salmonella 3d.tif
- __MACOSX/Figure1/1D/._Salmonella 3d.tif
- Figure1/1D/.DS_Store
- __MACOSX/Figure1/1D/._.DS_Store
- Figure1/1D/Salmonella Exp1.tif
- __MACOSX/Figure1/1D/._Salmonella Exp1.tif
- Figure1/1D/Salmoenlla Exp2.tif
- __MACOSX/Figure1/1D/._Salmoenlla Exp2.tif
- Figure1/1D/README.txt
- __MACOSX/Figure1/1D/._README.txt
- Figure1/1D/Mock.tif
- __MACOSX/Figure1/1D/._Mock.tif
- Figure1/1D/Mock Exp1.tif
- __MACOSX/Figure1/1D/._Mock Exp1.tif
- Figure1/1D/Salmonella.tif
- __MACOSX/Figure1/1D/._Salmonella.tif
- Figure1/1D/Mock Exp2.tif
- __MACOSX/Figure1/1D/._Mock Exp2.tif
- Figure1/1D/Mock 3d.tif
- __MACOSX/Figure1/1D/._Mock 3d.tif
- Figure1/1M/DLP RAW data.tif
- __MACOSX/Figure1/1M/._DLP RAW data.tif
- Figure1/1M/lamenipodia RAW data.tif
- __MACOSX/Figure1/1M/._lamenipodia RAW data.tif
- Figure1/1M/filopodia.tif
- __MACOSX/Figure1/1M/._filopodia.tif
- Figure1/1M/DLP.tif
- __MACOSX/Figure1/1M/._DLP.tif
- Figure1/1M/README.txt
- __MACOSX/Figure1/1M/._README.txt
- Figure1/1M/lamenipodia.tif
- __MACOSX/Figure1/1M/._lamenipodia.tif
- Figure1/1M/filopodia RAW data.tif
- __MACOSX/Figure1/1M/._filopodia RAW data.tif
- Figure1/1Q/retraction 0h.tif
- __MACOSX/Figure1/1Q/._retraction 0h.tif
- Figure1/1Q/retraction 6h.tif
- __MACOSX/Figure1/1Q/._retraction 6h.tif
- Figure1/1Q/retraction 14h.tif
- __MACOSX/Figure1/1Q/._retraction 14h.tif
- Figure1/1Q/retraction 4h.tif
- __MACOSX/Figure1/1Q/._retraction 4h.tif
