# Supplementary material for: Macrophages form dendrite-like pseudopods to enhance bacterial ingestion
Source: EMBO J. 2025 Jul 28;44(17):4772–802. doi: 10.1038/s44318-025-00515-z (PMC12402336; doi:10.1038/s44318-025-00515-z)
Supplement: Supplementary file 10 — Source data Fig. 1 [file 44318_2025_515_MOESM10_ESM.zip › Figure1/Figure1.xlsx]

## Sheet: Sheet1
Fig1E			MOCK	Salmonella	Fig1F	Pseudopodia length (μm)	MOCK	Salmonella
	without pseudopods	Cell number (100 per group)	88	67			19.421	62.336
			77	75			19.994	48.502
			97	59			5.909	58.308
							9.147	35.953
							19.099	31.281
		Percentage (%)	88	67			15.336	41.183
			77	75			12.149	12.402
			97	59			19.666	14.391
		Average	87.3333	67			10.015	26.171
							19.626	43.024
	with pseudopods	Cell number	12	33			24.113	38.84
			23	25			12.657	31.798
			3	41			10.639	21.335
							9.644	16.812
							8.678	14.787
		Percentage (%)	12	33				10.413
			23	25				15.076
			3	41
		Average	12.6667	33
									SD			Total Percentage
Fig1H		Type I	Type II	Type III	Total	%Type I	%Type II	%Type III	%Type I	%Type II	%Type III	%Type I	%Type II	%Type III
	Mock	87	11	2	100	87	11	2	1.3341	1.77251	0.759383	88.6567	9.55224	1.79104
	Mock	102	8	3	113	90.2655	7.07965	2.65487
	Mock	108	13	1	122	88.5246	10.6557	0.819672
	Salmonella	85	10	41	136	62.5	7.35294	30.1471	5.30783	1.6645	3.75665	57.732	8.24742	34.0206
	Salmonella	72	8	39	119	60.5042	6.72269	32.7731
	Salmonella	67	14	52	133	50.3759	10.5263	39.0977
Fig1I	Search radius (µm)	Type I	Type III
		19.5099	30.728
		20.8105	30.2403
		24.0623	23.8997
		13.9822	22.5989
		11.7059	22.7615
		13.3317	29.59
		20.1602	26.6635
		16.2583	35.7682
		16.0632	33.9764
		25.0377	31.3783
		14.9576	41.2959
		20.4854	39.5075
		22.4363	28.2893
		25.6881	45.5231
		17.5589	43.247
		17.5589	45.6857
		14.9576	36.4185
		16.9086	28.1268
		15.2828	38.0443
		14.6325	39.8326
Fig1J	Type III percentage (%)	0 MOI	1 MOI	2 MOI	6 MOI	10 MOI	20 MOI	50 MOI	80 MOI	100 MOI
		1.51515	2.54777	3.90625	11.1111	12.3377	27.2727	36.9427	36.1905	25.8503
		0.70922	3.33333	2.54777	8.02139	16.4634	36.1905	34.375	31.5315	33.0189
		1.08108	2.71739	3.24324	10.9091	15.3153	28.0702	28.5714	24.0741	27.1028
Fig1K	Type III percentage (%)	0 h	1 h	2 h	3 h	4 h	5 h	6 h	7 h	8 h
		0.757576	2.22222	6.38298	23.3577	21.4286	22.4638	32.8671	30.4348	34.1085
		1.85185	2.7027	10.2041	19.2308	26.3636	28.8462	32.3232	33.945	31.4286
		1.02041	1.07527	8.24742	18.4783	21.1111	27.2727	28.2609	27.7778	26.3736
Fig1L	iBMDM								Total number/percentage			SUM		SD
		Type I	Type II	Type III	Total	%Type I	%Type II	%Type III	Type I	Type II	Type III			%Type I	%Type II	%Type III
	Mock	24	16	2	42	57.1429	38.0952	4.7619	67	51	6	124		3.09121	2.16025	0.816497
	Mock	25	20	1	46	54.3478	43.4783	2.17391	54.0323	41.129	4.83871
	Mock	18	15	3	36	50	41.6667	8.33333
	Salmonella	35	45	15	95	36.8421	47.3684	15.7895	125	124	54	303		4.98888	2.62467	2.16025
	Salmonella	47	39	20	106	44.3396	36.7925	18.8679	41.2541	40.9241	17.8218
	Salmonella	43	40	19	102	42.1569	39.2157	18.6275
	RAW264.7								Total number/percentage			SUM		SD
		Type I	Type II	Type III	Total	%Type I	%Type II	%Type III	Type I	Type II	Type III			%Type I	%Type II	%Type III
	Mock	46	26	6	78	58.9744	33.3333	7.69231	140	58	16	214		2.49444	4.78423	1.69967
	Mock	50	17	3	70	71.4286	24.2857	4.28571	65.4206	27.1028	7.47664
	Mock	44	15	7	66	66.6667	22.7273	10.6061
	Salmonella	53	21	17	91	58.2418	23.0769	18.6813	162	44	51	257		11.8603	4.6428	3.26599
	Salmonella	40	10	13	63	63.4921	15.873	20.6349	63.035	17.1206	19.8444
	Salmonella	69	13	21	103	66.9903	12.6214	20.3883
	PEM								Total number/percentage			SUM		SD
		Type I	Type II	Type III	Total	%Type I	%Type II	%Type III	%Type I	%Type II	%Type III			%Type I	%Type II	%Type III
	Mock	23	7	0	30	76.6667	23.3333	0	52	15	3	70		4.18994	1.63299	0.816497
	Mock	16	3	2	21	76.1905	14.2857	9.52381	74.2857	21.4286	4.28571
	Mock	13	5	1	19	68.4211	26.3158	5.26316
	Salmonella	40	6	12	58	68.9655	10.3448	20.6897	122	23	29	174		2.49444	2.35702	1.69967
	Salmonella	38	6	8	52	73.0769	11.5385	15.3846	70.1149	13.2184	16.6667
	Salmonella	44	11	9	64	68.75	17.1875	14.0625
Fig 1O	Maximum width (μm)	tubes	tips
		1.04	5.84
		1.666	5.628
		1.42	5.613
		1.199	6.209
		1.4	7.016
		2.275	2.996
		2.277	3.346
		1.3	3.394
		2.298	3.573
		2.257	8.095
		1.083	11.485
		1.938	4.339
		1.787	11.485
		1.226	4.988
		1.332	4.591
		0.981	4.207
		1.305	6.101
		1.517	4.168
		1.263	3.74
		1.532	3.125
		1.747	7.047
		1.864	1.577
		0.926	4.29
		0.766	2.344
		1.692	6.6
		2.262	4.29
		1.65	2.334
		1.692	6.6
		1.747	5.29
		0.685	9.017
		1.577	3.494
		2.366	4.667
		2.18	3.995
		1.379	8.601
		2.62	12.928
		2.044	7.854
		1.453	1.625
		0.727	2.777
		2.475	5.535
		2.081	5.002
		3.384	5.24
		1.562	6.31
		1.747	3.515
		1.318	4.072
		1.532	16.136
		1.167	14.11
		1.532	2.47
		1.263	13.683
		1.747	4.941
		1.692	4.941
		1.864	5.218
		2.15	4.606
		4.048	7.568
		1.747	3.064
		1.37	4.606
		1.3	2.775
		2.366	5.053
		2.68	2.527
		2.536	3.573
		0.893	5.781
		1.263	6.852
		2.996	17.026
		1.65	16.86
		1.105	7.585
		2.334	9.338
		1.75	5.798
		2.298	5.676
		1.895	7.925
		2.741	12.234
		3.702	8.553
		3.064	11.039
		1.562	14.509
		3.494	6.621
		1.938	12.53
		1.3	6.058
		0.969	4.548
		1.562	4.277
		2.334	6.462
		1.938	7.359
		2.527	5.853
		1.938	6.735
		2.741	3.515
		0.969	10.69
		1.562	3.954
		1.37	5.409
		2.775	5.814
		1.37	4.653
		1.787	1.37
		2.21	4.606
		1.608	5.05
		1.744	1.842
		4.02	2.62
		1.571	2.21
		1.326	12.658
		4.447	5.966
		1.677	7.267
		1.485	4.527
		4.796	11.338
		2.839	2.777
		1.921	9.777
		2.274	15.278
		1.921	6.54
		1.95	4.137
		4.565	4.562
		2.348	3.25
		2.18	7.65
		2.565	3.706
		2.18	9.884
		2.497	3.25
		1.379	6.106
		1.572	5.75
		2.758	3.25
		1.75	5.592
		2.081	6.887
		3.914	3.266
		4.799	6.072
		2.344	4.225
		1.977	8.387
		2.366	7.135
		2.344	14.629
		1.625	7.157
		0.873	6.532
		2.134	4.799
		0.893	9.755
		0.766	2.055
		3.066	1.379
		2.62	2.18
		1.75	6.243
		2.055	3.59
		2.081	7.994
		1.453	6.692
		2.18	3.954
		2.366	9.696
		2.18	7.418
		2.62	5.592
		2.081	3.515
		2.298
		1.95
		1.172
		1.657
		1.895
		1.625
		2.538
		1.625
		1.895
		2.538
		1.895
		1.379
		1.657
		3.455
		1.625
		3.914
		2.62
		1.657
		3.914
		1.895
		1.625
		1.453
		0.65
		1.453
		3.706
		1.34
		4.515
		4.653
		3.914
		0.727
		2.68
		2.18
		2.055
		1.379
		2.18
Fig 1P	MOI	Filopodia	Macropodia
	0	15.9224	0.568906
	1	62.8834	1.06275
	2	59.9509	2.48299
	6	57.9281	11.2284
	10	57.5398	20.381
	20	51.1824	21.2258
Fig 1R	Search radius (μm)	0min	30min	60min	90min	120min	150min	180min	210min	240min	270min	300min	330min	360min	390min	420min	450min	480min	510min	540min	570min	600min	630min	660min	690min	720min	750min	780min	810min	840min	870min	900min	930min
		36.3242	35.3549	36.9816	41.1439	42.1389	42.1389	40.2408	37.6347	31.8047	35.0487	33.1	31.8047	31.8047	40.2408	37.3222	32.1168	29.5191	27.8843	34.7129	26.9293	24.328	22.3909	22.0748	22.0748	21.7109	39.2591	31.1154	29.8775	29.5191	29.2159	27.5777	26.3057
		32.5207	31.1945	29.2902	28.3115	26.3725	26	24.738	23.7639	23.7639	23.3729	23.1094	22.1309	22.4478	22.1309	21.1135	20.1716	16.9213	16.3058	15.58	14.6589	12.7122	11.4421	11.4421	12.7122	12.7122	12.7122	12.7122	11.0776	11.4421	11.4421	12.2979	11.7152
		38.4528	36.9994	36.4812	38.6819	36.4277	35.8581	36.9994	40.1291	39.323	38.7578	36.9666	34.469	34.8996	34.0902	33.4286	33.4286	31.7884	31.4758	31.1038	29.5805	29.0689	27.8756	27.0749	25.9793	26.634	25.3926	24.7377	24.0649	23.1094	22.1309	20.5057	19.8657
		31.1945	33.1842	44.5421	48.7907	45.2137	41.6494	40.6505	45.2137	42.246	38.7039	37.0757	35.1379	34.8012	33.501	32.5207	32.1985	31.5398	30.5759	30.5759	30.5759	30.5759	30.5759	29.9534	32.8521	31.5398	30.2151	31.1945	30.5759	28.6305	28.6305	28.6305	28.6305
		42.5965	44.2253	45.2137	45.8462	45.8462	43.5694	42.5965	41.6494	39.6501	37.7304	35.7528	36.1067	36.1067	34.8012	34.1848	33.1842	32.8521	33.1842	32.5207	31.8856	31.1945	30.5759	29.5941	29.2902	28.6305	28.3115	27.3124	26.3725	26.3725	26	25.0646	24.3898
		43.261	42.246	43.5694	47.7946	48.7907	48.7907	50.4196	50.4196	48.7907	48.7907	48.1075	49.0835	49.0835	49.0835	45.8462	43.9093	40.3431	39.983	37.7304	35.7528	34.1848	33.8029	32.1985	31.5398	28.6305	27.6478	26	25.3926	26.9978	28.932	27.3124	29.9534
		47.1655	50.0593	53.9756	45.4911	53.0161	42.246	41.6494	42.5965	41.6494	40.3431	39.3589	39.3589	36.7348	35.1379	33.501	35.7528	34.8012	32.1985	32.1985	34.1848	33.1842	30.2151	32.5207	31.1945	29.9534	29.9534	28.932	27.9552	26.9978	26.3725	25.6902	23.3729
		24.7377	29.2902	28.932	38.0164	35.7528	35.1379	33.8029	32.8521	32.1985	33.2004	27.6478	27.6478	23.7639	23.1094	22.4478	20.8409	19.8657	16.6205	15.3055	14.3387	13.7054	10.7634	12.7122	12.0827	14.3387	12.2979	9.81533	13.7054	14.0016	10.7634	9.81533	9.81533
		60.488	63.3871	63.3871	66.2649	66.5506	66.497	63.3871	62.0874	61.4425	60.488	59.8394	55.9151	54.3	54.3	52.694	53.6618	51.6951	49.7479	45.4911	44.8717	41.96	41.96	37.4171	37.4171	32.1984	30.8845	29.2902	34.1848	32.1984	30.8845	29.9534	30.2151
		32.5207	40.6505	42.246	42.246	39.3589	37.4171	36.1067	35.4448	32.1984	31.1945	26.9978	29.9534	29.9534	28.932	27.6478	25.3926	23.3728	23.3728	23.1094	24.7377	23.3728	22.4478	21.7662	20.5056	19.8657	19.8657	20.5056	19.1765	17.5613	14.6589	13.7054	12.2979
