# Supplementary material for: Macrophages form dendrite-like pseudopods to enhance bacterial ingestion
Source: EMBO J. 2025 Jul 28;44(17):4772–802. doi: 10.1038/s44318-025-00515-z (PMC12402336; doi:10.1038/s44318-025-00515-z)
Supplement: Supplementary file 10 — Source data Fig. 1 [file 44318_2025_515_MOESM10_ESM.zip › Figure1/1D/README.txt]

Mock/Salmonella - maximal intensity projection of stacks
Exp1/2 - cropped from Mock/Salmonella
