# Supplementary material for: Macrophages form dendrite-like pseudopods to enhance bacterial ingestion
Source: EMBO J. 2025 Jul 28;44(17):4772–802. doi: 10.1038/s44318-025-00515-z (PMC12402336; doi:10.1038/s44318-025-00515-z)
Supplement: Supplementary file 11 — Source data Fig. 2 [file 44318_2025_515_MOESM11_ESM.zip]

Archive with 32 entries (27 files):
- Figure2/
- Figure2/2B/
- Figure2/2B/Salmonella-RGB.tif
- Figure2/2C/
- Figure2/2C/Wind Rose.opju
- Figure2/2D/
- Figure2/2D/Mock-0 min.tif
- Figure2/2D/Mock-100 min.tif
- Figure2/2D/Mock-274 min.tif
- Figure2/2D/Mock-365 min.tif
- Figure2/2D/Mock-430 min.tif
- Figure2/2D/Mock-69 min.tif
- Figure2/2D/README.txt
- Figure2/2D/Salmonella-0 min.tif
- Figure2/2D/Salmonella-167 min.tif
- Figure2/2D/Salmonella-230 min.tif
- Figure2/2D/Salmonella-251 min.tif
- Figure2/2D/Salmonella-41 min.tif
- Figure2/2D/Salmonella-59 min.tif
- Figure2/2J/
- Figure2/2J/Plane A pores 0.4um.tif
- Figure2/2J/Plane A pores 8um.tif
- Figure2/2J/Plane A salmonella 0.4um.tif
- Figure2/2J/Plane A salmonella 8um.tif
- Figure2/2J/Plane B Cell 0.4um.tif
- Figure2/2J/Plane B Cell 8um.tif
- Figure2/2J/Plane B Cell no pore.tif
- Figure2/2J/Plane B salmonella 0.4um.tif
- Figure2/2J/Plane B salmonella 8um.tif
- Figure2/2J/Plane B salmonella no pore.tif
- Figure2/2J/README.txt
- Figure2/Figure2.xlsx
