# Supplementary material for: Macrophages form dendrite-like pseudopods to enhance bacterial ingestion
Source: EMBO J. 2025 Jul 28;44(17):4772–802. doi: 10.1038/s44318-025-00515-z (PMC12402336; doi:10.1038/s44318-025-00515-z)
Supplement: Supplementary file 11 — Source data Fig. 2 [file 44318_2025_515_MOESM11_ESM.zip › Figure2/2J/README.txt]

Plane B cells：Cropped views of RAW images
Plane A/B salmonella：make binary of cropped RAW images
Plane A pores：Cropped views of RAW images（High Ex405 to clarify pore outline）
