# Supplementary material for: Macrophages form dendrite-like pseudopods to enhance bacterial ingestion
Source: EMBO J. 2025 Jul 28;44(17):4772–802. doi: 10.1038/s44318-025-00515-z (PMC12402336; doi:10.1038/s44318-025-00515-z)
Supplement: Supplementary file 11 — Source data Fig. 2 [file 44318_2025_515_MOESM11_ESM.zip › Figure2/Figure2.xlsx]

## Sheet: Sheet1
									Type I	Type II	Type III			Type I	Type II	Type III		Type I	Type II	Type III
Fig2F		Type I	Type II	Type III	Total	%Type I	%Type II	%Type III	SUM					Totall Percentge (%)				SD
	Mock	7	2	1	10	70	20	10	17	4	2	23		73.913	17.3913	8.69565		4.08248	3.53553	5.40062
	Mock	4	1	0	5	80	20	0
	Mock	6	1	1	8	75	12.5	12.5
	Salmonella	3	0	4	7	42.8571	0	57.1429	9	1	16	26		34.6154	3.84615	61.5385		7.37997	5.89256	2.83149
	Salmonella	2	1	5	8	25	12.5	62.5
	Salmonella	4	0	7	11	36.3636	0	63.6364
						in-channel	out of channel
		in channel	Total	Percentage(%)		Total Percentage(%)
Fig2G	Salmonella	9	10	90	10	77.84	22.16
		7	9	77.7778	22.2222
		7	11	63.6364	36.3636
	Mock	2	12	16.6667	83.3333	11.14	88.86
		1	9	11.1111	88.8889
		1	15	6.66667	93.3333
Fig2H	Mock	Salmonella	μm
	0.244	24.247
	0.543	16.574
	0.314	25.217
	2.347	20.217
	0.254	10.364
	4.214	22.548
	1.324	21.297
	0.512	19.358
	2.314	32.297
	0.889	35.247
	2.114	32.318
	1.365	30.384
	0.687	21.638
	2.147	19.382
	2.341	22.854
	1.115	13.951
	1.375	26.587
	3.317	32.338
	0.224	38.542
	0.187	12.597
										Type I	Type II	Type III		Type I	Type II	Type III
Fig2K		Type I	Type II	Type III	Total	%Type I	%Type II	%Type III	SUM	Total percentage				SD
	0.4 um	87	11	1	99	87.8788	11.1111	1.0101	258	88.5309	9.95832	1.51083		0.534987	1.32144	0.846363
	0.4 um	33	3	1	37	89.1892	8.10811	2.7027
	0.4 um	108	13	1	122	88.5246	10.6557	0.819672
	0.8 um	39	3	3	45	86.6667	6.66667	6.66667	169	80.6149	9.37063	10.0144		7.31056	4.25972	3.17827
	0.8 um	28	2	3	33	84.8485	6.06061	9.09091
	0.8 um	64	14	13	91	70.3297	15.3846	14.2857
	PC	29	3	9	41	70.7317	7.31707	21.9512	186	66.2888	8.57222	25.139		3.79137	3.10505	2.41016
	PC	24	2	10	36	66.6667	5.55556	27.7778
	PC	67	14	28	109	61.4679	12.844	25.6881
