# Supplementary material for: Macrophages form dendrite-like pseudopods to enhance bacterial ingestion
Source: EMBO J. 2025 Jul 28;44(17):4772–802. doi: 10.1038/s44318-025-00515-z (PMC12402336; doi:10.1038/s44318-025-00515-z)
Supplement: Supplementary file 12 — Source data Fig. 3 [file 44318_2025_515_MOESM12_ESM.zip]

Archive with 56 entries (49 files):
- Figure3/
- Figure3/3A/
- Figure3/3A/actin example.tif
- Figure3/3A/README.txt
- Figure3/3A/tubulin example.tif
- Figure3/3A/vimentin example.tif
- Figure3/3C/
- Figure3/3C/0min.tif
- Figure3/3C/102min.tif
- Figure3/3C/114min.tif
- Figure3/3C/18min.tif
- Figure3/3C/24min.tif
- Figure3/3C/30min.tif
- Figure3/3C/54min.tif
- Figure3/3C/60min.tif
- Figure3/3C/84min.tif
- Figure3/3C/90min.tif
- Figure3/3C/README.txt
- Figure3/3F/
- Figure3/3F/Bleb-0 min.tif
- Figure3/3F/Bleb-360 min.tif
- Figure3/3F/ck666 0 min.tif
- Figure3/3F/ck666 360 min.tif
- Figure3/3F/DMSO 0h.tif
- Figure3/3F/DMSO 6h.tif
- Figure3/3F/LatB-0 min.tif
- Figure3/3F/LatB-360 min.tif
- Figure3/3F/NP-G2-044-0 min.tif
- Figure3/3F/NP-G2-044-360 min.tif
- Figure3/3F/SMIFH2-0 min.tif
- Figure3/3F/SMIFH2-360 min.tif
- Figure3/3G/
- Figure3/3G/WB cropped.tif
- Figure3/3G/WB GAPDH.tif
- Figure3/3G/WB VIM.tif
- Figure3/3I/
- Figure3/3I/VIM-KO 0min.tif
- Figure3/3I/VIM-KO 141min.tif
- Figure3/3I/VIM-KO 172min.tif
- Figure3/3I/VIM-KO 228min.tif
- Figure3/3I/VIM-KO 45min.tif
- Figure3/3J/
- Figure3/3J/README.txt
- Figure3/3J/VIM-KO 160min.tif
- Figure3/3J/VIM-KO 170min.tif
- Figure3/3J/VIM-KO 190min.tif
- Figure3/3J/VIM-KO 195min.tif
- Figure3/3J/VIM-KO 205min.tif
- Figure3/3J/VIM-KO 215min.tif
- Figure3/3J/VIM-KO 460min.tif
- Figure3/3J/VIM-KO 470min.tif
- Figure3/3J/VIM-KO 485min.tif
- Figure3/3J/VIM-KO 490min.tif
- Figure3/3J/VIM-KO 495min.tif
- Figure3/3J/VIM-KO 500min.tif
- Figure3/Figure3.xlsx
