# Supplementary material for: Macrophages form dendrite-like pseudopods to enhance bacterial ingestion
Source: EMBO J. 2025 Jul 28;44(17):4772–802. doi: 10.1038/s44318-025-00515-z (PMC12402336; doi:10.1038/s44318-025-00515-z)
Supplement: Supplementary file 12 — Source data Fig. 3 [file 44318_2025_515_MOESM12_ESM.zip › Figure3/Figure3.xlsx]

## Sheet: Sheet1
Fig3B	Parameter	Experimental condition
	Ratio of F-actin mean intensity (DLP / cell body)	2.22	Ratio of tubulin mean intensity (DLP / cell body)	1.23207
		1.94		1.12166
		1.75		0.788828
		1.72		0.818472
		1.78		0.834624
		1.78		0.851681
		1.62		1.36825
		1.75		1.03966
		1.68		0.815346
		1.76		1.18354
		1.5		0.711965
		1.51		1.08501
		1.49		1.27125
		1.41		1.4175
		1.54		0.848272
		1.43		1.44077
		1.42		0.664439
		1.42		1.14191
		1.43		0.808863
		1.55		0.988856
		1.48	Ratio of VIM mean intensity (DLP / cell body)	1.76369
		1.47		2.10625
		1.42		2.11326
		1.45		2.08852
		1.3		1.9615
		1.38		3.02824
		1.27		1.77812
		1.39		2.06608
		1.24		3.26893
		1.33		2.1517
		1.22		2.04288
		1.33		2.06382
		1.21		3.29569
		1.32		2.75825
		1.24		1.65546
		1.2		1.97643
		1.32		3.27864
		1.48		1.58132
				2.91505
				1.69832
				1.82899
				1.88565
				1.35256
				1.46237
				3.08678
				3.29988
				3.28687
				2.37385
				2.76253
				2.48983
Fig3D	Time/min	actin filiments length/um	DLP length/um
	0	2.01293	9.231
	6	2.98175	9.615
	12	4.1155	12.554
	18	5.36175	12.64
	24	13.2655	12.237
	30	14.7248	10.727
	36	15.694	10.012
	42	15.2528	10.92
	48	8.23762	25.404
	54	7.92835	26.601
	60	12.3423	26.059
	66	15.0948	25.66
	72	27.2991	26.524
	78	29.2886	24.346
	84	28.0724	24.765
	90	26.2836	28.343
	96	18.2139	38.161
	102	15.2324	39.295
	108	17.2836	36.577
	114	27.2322	33.366
	120	38.2902	34.179
Fig3H	Percentage (%)	Type I	Type II	Type III
		57.2519	7.63359	35.1145	WT
		59.5588	11.0294	29.4118	WT
		51.3043	12.1739	36.5217	WT
		90.2985	4.47761	5.22388	VIM KO
		80.3419	15.3846	4.2735	VIM KO
		86.6071	7.14286	6.25	VIM KO
										Cell number					Type I	Type II	Type III
Fig3F		Type I	Type II	Type III	Total	%Type I	%Type II	%Type III		Type I	Type II	Type III	SUM		SD
	LatB	79	6	4	89	88.764	6.74157	4.49438	LatB	199	21	12	232		4.5999	2.20209	2.72626
	LatB	52	8	6	66	78.7879	12.1212	9.09091
	LatB	68	7	2	77	88.3117	9.09091	2.5974
	Bleb	77	5	3	85	90.5882	5.88235	3.52941	Bleb	208	22	17	247		5.31614	3.1371	2.44161
	Bleb	52	9	6	67	77.6119	13.4328	8.95522
	Bleb	79	8	8	95	83.1579	8.42105	8.42105
	SMIFH2	54	3	5	62	87.0968	4.83871	8.06452	SMIFH2	142	13	16	171		5.4553	2.79031	2.82349
	SMIFH2	39	6	7	52	75	11.5385	13.4615
	SMIFH2	49	4	4	57	85.9649	7.01754	7.01754
	Fascin	61	5	4	70	87.1429	7.14286	5.71429	Fascin	198	18	12	228		2.44667	3.62014	1.18585
	Fascin	88	5	6	99	88.8889	5.05051	6.06061
	Fascin	49	8	2	59	83.0508	13.5593	3.38983
	CK666	53	9	19	81	65.4321	11.1111	23.4568	CK666	172	25	72	269		3.76568	1.68027	3.33277
	CK666	58	6	21	85	68.2353	7.05882	24.7059
	CK666	61	10	32	103	59.2233	9.70874	31.068
	DMSO	77	12	45	134	57.4627	8.95522	33.5821	DMSO	226	35	130	391		2.28491	0.472276	2.75474
	DMSO	83	13	41	137	60.5839	9.48905	29.927
	DMSO	66	10	44	120	55	8.33333	36.6667
Fig 3K	DLP length (μm) / Total F-Actin filaments length (μm)	Time/min	DLP length/um	actin filiments length/um
		160	0	0
		165	5.54	12.09
		170	52.38	13.59
		175	58.27	15.62
		180	65.25	16.58
		185	63.85	16.63
		190	64.28	16.87
		195	62.13	16.02
		200	46.27	13.59
		205	30.35	10.99
		210	5.38	5.79
		215	1.23	2.21
		220	0	0
		225
		230
		235
		240
		245
		250
		255
		260
		265
		270
		275
		280
		285
		290
		295
		300
		305
		310
		315
		320
		325
		330
		335
		340
		345
		350
		355
		360
		365
		370
		375
		380
		385
		390
		395
		400
		405
		410
		415
		420
		425
		430
		435
		440
		445
		450
		455
		460	0	0
		465	8.85	5.94
		470	10.25	10.28
		475	45.38	11.96
		480	45.62	11.38
		485	42.34	8.58
		490	31.26	5.37
		495	20.37	1.52
		500	5.06	0
