# Supplementary material for: Macrophages form dendrite-like pseudopods to enhance bacterial ingestion
Source: EMBO J. 2025 Jul 28;44(17):4772–802. doi: 10.1038/s44318-025-00515-z (PMC12402336; doi:10.1038/s44318-025-00515-z)
Supplement: Supplementary file 13 — Source data Fig. 4 [file 44318_2025_515_MOESM13_ESM.zip]

Archive with 44 entries (36 files):
- Figure4/
- Figure4/4A/
- Figure4/4A/Bacillus.tif
- Figure4/4A/E.coli.tif
- Figure4/4A/Listeria.tif
- Figure4/4A/Mock.tif
- Figure4/4A/Salmonella.tif
- Figure4/4A/shigella.tif
- Figure4/4B/
- Figure4/4B/LPS 0min.tif
- Figure4/4B/LPS 273min.tif
- Figure4/4B/LPS 366min.tif
- Figure4/4B/LPS 477min.tif
- Figure4/4B/LTA 0min.tif
- Figure4/4B/LTA 231min.tif
- Figure4/4B/LTA 342min.tif
- Figure4/4B/LTA 429min.tif
- Figure4/4H/
- Figure4/4H/iBMDM LPS 0min.tif
- Figure4/4H/iBMDM LPS 253min.tif
- Figure4/4H/iBMDM Veh 0min.tif
- Figure4/4H/iBMDM Veh 253min.tif
- Figure4/4H/RAW264.7 LPS 0min.tif
- Figure4/4H/RAW264.7 LPS 432min.tif
- Figure4/4H/RAW264.7 Veh 0min.tif
- Figure4/4H/RAW264.7 Veh 432min.tif
- Figure4/4J/
- Figure4/4J/WB GAPDH.tif
- Figure4/4J/WB source.tif
- Figure4/4J/WB TLR4.tif
- Figure4/4K/
- Figure4/4K/THP-1 LPS.tif
- Figure4/4K/THP-1 TLR4 KO LPS.tif
- Figure4/4M/
- Figure4/4M/WB GAPDH.tif
- Figure4/4M/WB P-P65.tif
- Figure4/4M/WB P65.tif
- Figure4/4M/WB source.tif
- Figure4/4N/
- Figure4/4N/0 min.tif
- Figure4/4N/180 min.tif
- Figure4/4N/270 min.tif
- Figure4/4N/360 min.tif
- Figure4/Figure4.xlsx
