# Supplementary material for: Macrophages form dendrite-like pseudopods to enhance bacterial ingestion
Source: EMBO J. 2025 Jul 28;44(17):4772–802. doi: 10.1038/s44318-025-00515-z (PMC12402336; doi:10.1038/s44318-025-00515-z)
Supplement: Supplementary file 13 — Source data Fig. 4 [file 44318_2025_515_MOESM13_ESM.zip › Figure4/Figure4.xlsx]

## Sheet: Sheet1
Fig. 4A										Cell number
		Type I	Type II	Type III	Total	%Type I	%Type II	%Type III		Type I	Type II	Type III	SUM
	Mock	87	11	2	100	87	11	2	Mock	297	32	6	335
	Mock	102	8	3	113	90.2655	7.07965	2.65487
	Mock	108	13	1	122	88.5246	10.6557	0.819672
	Salmonella	85	10	41	136	62.5	7.35294	30.1471	Salmonella	224	32	132	388
	Salmonella	72	8	39	119	60.5042	6.72269	32.7731
	Salmonella	67	14	52	133	50.3759	10.5263	39.0977
	E.coli	75	9	49	133	56.391	6.76692	36.8421	E.coli	209	25	160	394
	E.coli	70	5	51	126	55.5556	3.96825	40.4762
	E.coli	64	11	60	135	47.4074	8.14815	44.4444
	shigella	73	11	47	131	55.7252	8.39695	35.8779	shigella	165	33	106	304
	shigella	70	15	41	126	55.5556	11.9048	32.5397
	shigella	22	7	18	47	46.8085	14.8936	38.2979
	Bacillus	82	8	4	94	87.234	8.51064	4.25532	Bacillus	262	41	18	321
	Bacillus	89	12	4	105	84.7619	11.4286	3.80952
	Bacillus	91	21	10	122	74.5902	17.2131	8.19672
	Listeria	62	5	3	70	88.5714	7.14286	4.28571	Listeria	244	37	18	299
	Listeria	89	8	5	102	87.2549	7.84314	4.90196
	Listeria	93	24	10	127	73.2283	18.8976	7.87402
										Type I	Type II	Type III
Fig. 4C		Type I	Type II	Type III	Total	%Type I	%Type II	%Type III		SD								Fig. 4D	Cell area (μm2)	Type I	Type III
	LPS	72	14	58	144	50	9.72222	40.2778	LPS	2.18465	0.948191	2.09817								223.574	652.325
	LPS	67	10	45	122	54.918	8.19672	36.8852												332.448	453.684
	LPS	57	11	37	105	54.2857	10.4762	35.2381												285.365	418.326
																				286.328	259.638
		Type I	Type II	Type III	Total	%Type I	%Type II	%Type III												198.205	368.205
	LTA	135	10	15	160	84.375	6.25	9.375	LTA	2.29743	0.549401	1.14665								223.258	432.029
	LTA	140	10	13	170	82.3529	5.88235	7.64706												149.632	585.236
	LTA	160	9	12	182	87.9121	4.94505	6.59341												159.877	235.002
																				115.358	259.684
Fig. 4I	iBMDM								Total number											225.895	365.219
		Type I	Type II	Type III	Total	%Type I	%Type II	%Type III	Type I	Type II	Type III	SUM								278.029	423.627
	Mock	31	21	2	54	57.4074	38.8889	3.7037	100	72	5	177								298.225	658.235
	Mock	35	28	1	64	54.6875	43.75	1.5625												314.587	441.029
	Mock	34	23	2	59	57.6271	38.9831	3.38983												143.029	523.366
	LPS	35	42	18	95	36.8421	44.2105	18.9474	95	104	46	245								252.028	421.023
	LPS	38	42	19	99	38.3838	42.4242	19.1919												187.554	596.387
	LPS	22	20	9	51	43.1373	39.2157	17.6471												382.003	435.634
																				175.329	354.887
																				123.584	396.201
	RAW264.7								Total number											215.226	648.335
		Type I	Type II	Type III	Total	%Type I	%Type II	%Type III	Type I	Type II	Type III	SUM								328.209	354.067
	Mock	68	40	9	117	58.1197	34.188	7.69231	165	72	26	263								306.384	562.418
	Mock	50	16	7	73	68.4932	21.9178	9.58904												135.258	487.533
	Mock	47	16	10	73	64.3836	21.9178	13.6986												247.269	484.112
	LPS	53	8	21	82	64.6341	9.7561	25.6098	151	31	41	223								240.025	302.598
	LPS	29	8	7	44	65.9091	18.1818	15.9091												279.632	598.357
	LPS	69	15	13	97	71.134	15.4639	13.4021												115.248	563.947
																				116.384	623.118
Fig. 4L		Type I	Type II	Type III	Total	%Type I	%Type II	%Type III		Total number			SUM		SD					142.089	459.357
	TLR4 KO	65	4	8	77	84.4156	5.19481	10.3896	TLR4 KO	215	15	18	248		1.72419	1.17015	2.15607			376.289	402.358
	TLR4 KO	70	4	5	79	88.6076	5.06329	6.32911										Fig. 4E	Circularity	Type I	Type III
	TLR4 KO	80	7	5	92	86.9565	7.6087	5.43478												0.968	0.247
	WT	82	14	58	154	53.2468	9.09091	37.6623	WT	176	39	109	324		0.96487	4.70484	5.40423			0.689	0.259
	WT	34	5	23	62	54.8387	8.06452	37.0968												0.857	0.198
	WT	60	20	28	108	55.5556	18.5185	25.9259												0.984	0.256
																				0.687	0.138
Fig. 4O		Type I	Type II	Type III	Total	%Type I	%Type II	%Type III		Total number			SUM		SD					0.785	0.475
	Mock	65	15	29	109	59.633	13.7615	26.6055	Mock	163	32	93	288		2.30989	2.49584	4.50249			0.698	0.236
	Mock	48	10	30	88	54.5455	11.3636	34.0909												0.854	0.574
	Mock	50	7	34	91	54.9451	7.69231	37.3626												0.658	0.415
	TAK-242	72	6	10	88	81.8182	6.81818	11.3636	TAK-242	211	24	32	267		5.03514	2.05268	3.29278			0.524	0.268
	TAK-242	61	10	14	85	71.7647	11.7647	16.4706												0.885	0.247
	TAK-242	78	8	8	94	82.9787	8.51064	8.51064												0.724	0.267
																				0.985	0.178
																				0.924	0.239
																				0.964	0.358
																				0.963	0.346
																				0.874	0.154
																				0.852	0.33
																				0.951	0.568
																				0.952	0.247
																				0.854	0.125
																				0.752	0.138
																				0.638	0.418
																				0.854	0.324
																				0.678	0.195
																				0.924	0.474
																				0.926	0.159
																				0.856	0.178
																				0.886	0.247
																				0.756	0.301
																		Fig. 4F	Solidity	Type I	Type III
																				0.998	0.536
																				1	0.598
																				0.675	0.574
																				0.952	0.354
																				0.915	0.268
																				1	0.486
																				0.951	0.351
																				1	0.335
																				0.924	0.496
																				0.935	0.289
																				0.945	0.384
																				0.94	0.296
																				0.961	0.286
																				0.953	0.563
																				0.846	0.635
																				1	0.621
																				0.894	0.558
																				0.905	0.389
																				1	0.448
																				0.874	0.387
																				0.687	0.429
																				0.954	0.278
																				1	0.358
																				0.842	0.456
																				0.862	0.385
																				0.743	0.647
																				0.765	0.698
																				0.774	0.328
																				0.985	0.259
																				0.952	0.453
																		Fig. 4G	Search radius (µm)	Type I	Type III
																				26	32
																				24	35
																				28	47
																				13	38
																				17	29
																				10	44
																				20	28
																				10	33
																				26	25
																				17	45
																				21	27
																				30	33
																				28	50
																				27	37
																				29	49
																				14	28
																				25	40
																				17	38
																				17	47
																				18	44
																				16	42
