# Supplementary material for: Macrophages form dendrite-like pseudopods to enhance bacterial ingestion
Source: EMBO J. 2025 Jul 28;44(17):4772–802. doi: 10.1038/s44318-025-00515-z (PMC12402336; doi:10.1038/s44318-025-00515-z)
Supplement: Supplementary file 14 — Source data Fig. 5 [file 44318_2025_515_MOESM14_ESM.zip]

Archive with 36 entries (30 files):
- Figure5/
- Figure5/5H/
- Figure5/5H/WB ARHGEF3 RAW data.tif
- Figure5/5H/WB ARHGEF3.tif
- Figure5/5H/WB GAPDH RAW data.tif
- Figure5/5H/WB GAPDH.tif
- Figure5/5I/
- Figure5/5I/WB Active RhoA.tif
- Figure5/5I/WB ARHGEF3.tif
- Figure5/5I/WB GAPDH.tif
- Figure5/5I/WB source.tif
- Figure5/5I/WB Total RhoA.tif
- Figure5/5K/
- Figure5/5K/WB active RhoA.tif
- Figure5/5K/WB ARHGEF3.tif
- Figure5/5K/WB GAPDH.tif
- Figure5/5K/WB source.tif
- Figure5/5K/WB total RhoA.tif
- Figure5/5P/
- Figure5/5P/IP ARHGEF3.tif
- Figure5/5P/IP TLR4.tif
- Figure5/5P/TCL ARHGEF3.tif
- Figure5/5P/TCL GAPDH.tif
- Figure5/5P/TCL TLR4.tif
- Figure5/5P/WB source.tif
- Figure5/5Q/
- Figure5/5Q/README.txt
- Figure5/5Q/THP-1 croped LPA merge.tif (RGB).tif
- Figure5/5Q/THP-1 croped LPS merge.tif (RGB) GEF3.tif
- Figure5/5Q/THP-1 croped LPS merge.tif (RGB) TLR4.tif
- Figure5/5Q/THP-1 LPS merge.tif
- Figure5/5Q/THP-1 TAK242 cropped GEF3.tif
- Figure5/5Q/THP-1 TAK242 cropped merge.tif
- Figure5/5Q/THP-1 TAK242 cropped TLR4.tif
- Figure5/5Q/THP-1 TAK242 merge.tif
- Figure5/Figure5.xlsx
