# Supplementary material for: Macrophages form dendrite-like pseudopods to enhance bacterial ingestion
Source: EMBO J. 2025 Jul 28;44(17):4772–802. doi: 10.1038/s44318-025-00515-z (PMC12402336; doi:10.1038/s44318-025-00515-z)
Supplement: Supplementary file 14 — Source data Fig. 5 [file 44318_2025_515_MOESM14_ESM.zip › Figure5/Figure5.xlsx]

## Sheet: Sheet1
Fig. 5G	Parameter	Experimental condition
	Relative ARHGEF3 mRNA level	MOCK	LPS
		1.03336	1.26529	P-
		1.07012	1.18825	P-
		1.03037	1.29429	P-
		0.998204	1.81235	P+
		1.00707	1.88385	P+
		0.994767	1.69697	P+
Fig. 5J	LPS	LPS+TAK242	Relative luciferase activity of ARHGEF3 promotor
	4.12174	0.834783
	4.14783	0.913043
	3.33913	0.86087
Fig. 5L	Percentage (%)	Type I	Type II	Type III
		70.3166	9.63061	24.0528	Ctrl
		51.12	9.21	39.93	Ctrl
		59.93	8.32	31.04	Ctrl
		76.8229	9.11458	14.0625	siNC
		70.29	9.98	21.77	siNC
		63.55	8.21	29.28	siNC
		83.2203	9.83051	6.94915	siARHGEF3
		84.21	10.23	5.45	siARHGEF3
		85.12	11.34	4.76	siARHGEF3
Fig. 5N	Percentage (%)	Type I	Type II	Type III
		68.18	8.78	24.17	EGFP
		66.21	7.24	20.76	EGFP
		70.21	8.43	28.99	EGFP
		56.12	8.23	38.2	RhoA CA
		52.09	9.07	32.45	RhoA CA
		60.44	8.13	43.94	RhoA CA
		86.32	9.77	4.94915	RhoA DN
		83.29	10.19	5.53	RhoA DN
		84.27	9.87	4.26	RhoA DN
Fig. 5O	Percentage (%)	Type I	Type II	Type III
		52.459	13.1148	34.4262	MOCK
		50.6173	17.284	32.0988	MOCK
		53.4884	9.30233	37.2093	MOCK
		82.3529	11.7647	5.88235	Y-27632
		83.3333	12.8205	3.84615	Y-27632
		85.9649	7.01754	7.01754	Y-27632
Fig. 5R	Mean intensity of ARHGEF3 (16bit)	Cell body	DLPs
		27	57
		30	58
		22	51
		17	49
		28	53
		33	60
		24	59
		22	54
		19	40
		22	39
		28	58
		29	59
		23	50
		15	45
		20	47
		30	66
		24	55
		26	54
		19	38
		30	55
		34	69
		29	54
		23	51
		25	60
		30	63
