# Supplementary material for: Macrophages form dendrite-like pseudopods to enhance bacterial ingestion
Source: EMBO J. 2025 Jul 28;44(17):4772–802. doi: 10.1038/s44318-025-00515-z (PMC12402336; doi:10.1038/s44318-025-00515-z)
Supplement: Supplementary file 15 — Source data Fig. 6 [file 44318_2025_515_MOESM15_ESM.zip]

Archive with 48 entries (42 files):
- Figure6/
- Figure6/6A/
- Figure6/6A/README.txt
- Figure6/6A/S.ty uptake.tif
- Figure6/6A/XZ.tif
- Figure6/6B/
- Figure6/6B/Montage.tif
- Figure6/6B/README.txt
- Figure6/6B/Uptake 0s.tif
- Figure6/6B/Uptake 1350s.tif
- Figure6/6B/Uptake 1980s.tif
- Figure6/6B/Uptake 2610s.tif
- Figure6/6B/Uptake 3210s.tif
- Figure6/6B/Uptake 630s.tif
- Figure6/6C/
- Figure6/6C/C1-MAX_Process_03_3ADVMLE.vsi - CF_488, CF_640, CF_561-1.tif
- Figure6/6C/C1-MAX_Process_03_3ADVMLE.vsi - CF_488, CF_640, CF_561-crop 2.tif
- Figure6/6C/C1-MAX_Process_03_3ADVMLE.vsi - CF_488, CF_640, CF_561-crop.tif
- Figure6/6C/C2-MAX_Process_03_3ADVMLE.vsi - CF_488, CF_640, CF_561-1.tif
- Figure6/6C/C2-MAX_Process_03_3ADVMLE.vsi - CF_488, CF_640, CF_561-crop 2.tif
- Figure6/6C/C2-MAX_Process_03_3ADVMLE.vsi - CF_488, CF_640, CF_561-crop.tif
- Figure6/6C/C3-MAX_Process_03_3ADVMLE.vsi - CF_488, CF_640, CF_561-1.tif
- Figure6/6C/C3-MAX_Process_03_3ADVMLE.vsi - CF_488, CF_640, CF_561-crop 2.tif
- Figure6/6C/C3-MAX_Process_03_3ADVMLE.vsi - CF_488, CF_640, CF_561-crop.tif
- Figure6/6C/Composite crop 2.tif
- Figure6/6C/Composite crop.tif
- Figure6/6C/Composite.tif
- Figure6/6D/
- Figure6/6D/C2-MOI=1 round.tif
- Figure6/6D/C2-MOI=10 round.tif
- Figure6/6D/C2-MOI=20 round.tif
- Figure6/6D/C2-MOI=5 round.tif
- Figure6/6D/MOI=1 round.tif (RGB).tif
- Figure6/6D/MOI=10 round.tif (RGB).tif
- Figure6/6D/MOI=20 round.tif (RGB).tif
- Figure6/6D/MOI=5 round.tif (RGB).tif
- Figure6/6D/README.txt
- Figure6/6E/
- Figure6/6E/C1-MOI=1 macropodia.tif
- Figure6/6E/C1-MOI=10 macropodia.tif
- Figure6/6E/C1-MOI=20 macropodia.tif
- Figure6/6E/C1-MOI=5 macropodia.tif
- Figure6/6E/MOI=1 macropodia.tif (RGB).tif
- Figure6/6E/MOI=10 macropodia.tif (RGB).tif
- Figure6/6E/MOI=20 macropodia.tif (RGB).tif
- Figure6/6E/MOI=5 macropodia.tif (RGB).tif
- Figure6/6E/README.txt
- Figure6/Figure6.xlsx
