# Supplementary material for: Macrophages form dendrite-like pseudopods to enhance bacterial ingestion
Source: EMBO J. 2025 Jul 28;44(17):4772–802. doi: 10.1038/s44318-025-00515-z (PMC12402336; doi:10.1038/s44318-025-00515-z)
Supplement: Supplementary file 15 — Source data Fig. 6 [file 44318_2025_515_MOESM15_ESM.zip › Figure6/6A/README.txt]

maximal intensity projection of stacks
merge channels of WGA/Salmonella
Composite - Orthogonal views of XZ in imageJ
