# Supplementary material for: Macrophages form dendrite-like pseudopods to enhance bacterial ingestion
Source: EMBO J. 2025 Jul 28;44(17):4772–802. doi: 10.1038/s44318-025-00515-z (PMC12402336; doi:10.1038/s44318-025-00515-z)
Supplement: Supplementary file 15 — Source data Fig. 6 [file 44318_2025_515_MOESM15_ESM.zip › Figure6/Figure6.xlsx]

## Sheet: Sheet1
		ShapeI				ShapeIII
Fig. 6F	MOI	MOI=1	MOI=5	MOI=10	MOI=20	MOI=1	MOI=5	MOI=10	MOI=20
	bacteria number	0	0	1	1	4	1	3	5
		0	0	0	3	0	8	2	7
		3	0	0	0	0	1	2	4
		1	0	15	0	3	6	18	5
		0	2	20	3	2	5	7	6
		0	1	1	1	2	4	6	10
		2	0	2	7	0	0	4	8
		2	0	1	1	1	4	7	8
		0	0	0	2	1	8	6	9
		1	0	1	1	0	2	4	26
		0	3	4	3	3	4	6	30
		1	2	1	26		5	8	11
		0	6	2	2		5	16	13
		0	5	20	0		10	16	15
		0	0	10	0		7	9	32
		0	0	0	2		3	5	17
		0	2	5	8		0	15	18
		0	0	0	4		1	9	20
		2	0	4	3		1	8	15
		1	3	4	34				19
		0	0	5	37				16
		0	0	4	3				8
		0	8	3	1				10
		0	6	0	0				17
		1	4	4	0				30
		0	2	1	0				11
		3	2	0	5				13
		0	4	1	14
		0	0	3	2
		0	0	3	9
		4	0	19	0
		0	0	4	3
		0	4	1	2
		0	2	1	3
		1	0	1	2
		0	0	3	3
		0	5	3	12
		3	0	5	3
		0	0	1	7
		1	0	0	1
		0	4	4	2
		0	0	1	2
		0	0	10	2
		0	0	1	0
		0	4	5	2
		0	9	3	25
		2	2	2	11
		1	1	4	1
		0	4	0	0
		0	0	0	26
		2	0	1	9
		0	0	16	20
		0	0	4	2
		0	8	15	6
		3	0	3	0
		3	3	0	11
		0	1	2	0
		0	0	1	12
		0	0	3	1
		3	2	4	3
		0	1	2	6
		0	1	1	3
		2	0	2	1
		0	0	0	9
		0	0	6	2
		2	7	0	8
		3	0	0	5
		1	0	3	1
		0	1	0	2
		0	1	3	26
		0	0	3	15
		1	1	3	4
		2	0	6	2
		0	0	0	3
		0	0	1	2
		0	8	3	2
		0	0	0	0
		3	0	1	1
		3	8	3	8
		0	0	8	2
		0	2	2	3
		0	2	3	1
		3	2	4	14
		1	3	8	1
		1	4	4	6
		3	2	2	12
		0	0	8	7
		0	0	0	4
		0	8	8	2
		0	4	6	2
		1		5	13
		1		7	28
		0		4	7
		0		8
		0
		0
		2
		0
		0
		0
		0
		0
Fig. 6G		MOI=1	MOI=5	MOI=10	MOI=20
	Ratio of ShapeIII/ShapeI	5.91304	0.584416	0.815029	0.823009
		0	4.67532	0.543353	1.15221
		0	0.584416	0.543353	0.658407
		4.43478	3.50649	4.89017	0.823009
		2.95652	2.92208	1.90173	0.987611
		2.95652	2.33766	1.63006	1.64602
		0	0	1.08671	1.31681
		1.47826	2.33766	1.90173	1.31681
		1.47826	4.67532	1.63006	1.48142
		0	1.16883	1.08671	4.27965
		4.43478	2.33766	1.63006	4.93805
			2.92208	2.17341	1.81062
			2.92208	4.34682	2.13982
			5.84416	4.34682	2.46903
			4.09091	2.44509	5.26726
			1.75325	1.35838	2.79823
			0	4.07514	2.96283
			0.584416	2.44509	3.29204
			0.584416	2.17341	2.46903
					3.12743
					2.63363
					1.31681
					1.64602
					2.79823
					4.93805
					1.81062
					2.13982
Fig. 6H-I		BMDM		PBMC
		ShapeI	ShapeIII	ShapeI	ShapeIII
	Bacteria number	4	8	1	8
		7	6	3	7
		2	1	1	9
		9	14	5	10
		12	16	6	12
		5	7	4	8
		8	14	9	8
		8	5	12	3
		1	9	3	9
		3	10	7	6
		2	3	9	7
		9	4	2	13
		5	9	5	9
		15	9	4	5
		7	8	9	7
		7	6	2	7
		2	18	2	8
		7	16	6	10
		9	10	5	10
		11	8	8	5
		5	15	2	6
		5	18	2	17
Fig. 6J	Relative CFU in THP-1	WT	VIM-KO
		0.825688	0.302752
		0.880734	0.357798
		1.29358	0.357798
Fig. 6K	Relative CFU In iBMDMs	WT	VIM-KO
		0.74	0.71
		1.02	0.65
		1.26	0.62
Fig. 6L	Relative CFU in THP-1	siNC	siARHGEF3
		0.96	0.43
		1.19	0.357798
		0.83	0.35
Fig. 6M	Relative CFU In iBMDMs	P+			P-
	MOI=1	0.545455	1.09091	1.63636	0.818182	1.09091	1.09091
	MOI=5	8.18182	9.81818	10.0909	6.81818	6.81818	5.45455
	MOI=10	12.8182	14.7273	13.9091	7.09091	6.27273	7.09091
	MOI=20	43.9091	35.7273	32.7273	19.6364	15.8182	10.3636
Fig. 6O-P	PL CFU		Liver CFU
	siNC	siGEF3	siNC	siGEF3	Relative CFU
	212	212	7	37
	224	520	11	17
	268	464	32	24
	216	326	38	54
Fig. 6Q-S	IL1β		TNFα		IFNγ		Relative level
	siNC	siGEF3	siNC	siGEF3	siNC	siGEF3
	1.00429	1.71489	0.786961	1.75385	1.04909	0.355822
	0.742183	0.53652	0.921024	0.775979	1.2798	0.372563
	1.82879	1.32696	1.73085	0.71167	1.54571	1.66925
	0.733613	0.481377	0.797106	1.33909	0.481856	1.96043
