# Supplementary material for: Macrophages form dendrite-like pseudopods to enhance bacterial ingestion
Source: EMBO J. 2025 Jul 28;44(17):4772–802. doi: 10.1038/s44318-025-00515-z (PMC12402336; doi:10.1038/s44318-025-00515-z)
Supplement: Supplementary file 16 — Figure EV1 Source Data [file 44318_2025_515_MOESM16_ESM.zip]

Archive with 33 entries (26 files):
- FigureEV1/
- FigureEV1/1F/
- FigureEV1/1F/README.txt
- FigureEV1/1F/sholl shape I.tif
- FigureEV1/1F/sholl shape II.tif
- FigureEV1/1F/sholl shape III.tif
- FigureEV1/1G/
- FigureEV1/1G/Cell debris 0min.tif
- FigureEV1/1G/Cell debris 288min.tif
- FigureEV1/1I/
- FigureEV1/1I/MoDC infection 1.tif
- FigureEV1/1I/MoDC infection 2.tif
- FigureEV1/1I/MoDC infection 3.tif
- FigureEV1/1I/MoDC mock 2.tif
- FigureEV1/1I/MoDC mock 3.tif
- FigureEV1/1I/MoDC mock1.tif
- FigureEV1/1I/README.txt
- FigureEV1/1K/
- FigureEV1/1K/U2OS-0 min.tif
- FigureEV1/1K/U2OS-180 min.tif
- FigureEV1/1L/
- FigureEV1/1L/DLP 0min.tif
- FigureEV1/1L/DLP 384min.tif
- FigureEV1/1L/DLP 476min.tif
- FigureEV1/1L/filopodia example 4min interval 0min.tif
- FigureEV1/1L/filopodia example 4min interval 12min.tif
- FigureEV1/1L/filopodia example 4min interval 32min.tif
- FigureEV1/1L/README.txt
- FigureEV1/1N/
- FigureEV1/1N/README.txt
- FigureEV1/1N/vinculin 2.tif
- FigureEV1/1N/vinculin RAW data.tif
- FigureEV1/FigureEV1.xlsx
