# Supplementary material for: Macrophages form dendrite-like pseudopods to enhance bacterial ingestion
Source: EMBO J. 2025 Jul 28;44(17):4772–802. doi: 10.1038/s44318-025-00515-z (PMC12402336; doi:10.1038/s44318-025-00515-z)
Supplement: Supplementary file 16 — Figure EV1 Source Data [file 44318_2025_515_MOESM16_ESM.zip › FigureEV1/FigureEV1.xlsx]

## Sheet: Sheet1
Fig. EV1A	Cell number				Ratio			Percentge
	Type lll	Type I-III	Type II-III		Type I-III	Type II-III		Type I-III	Type II-III
	50	44	6		0.88	0.12		88	12
	64	60	4		0.9375	0.0625		93.75	6.25
	75	68	7		0.906667	0.0933333		90.6667	9.33333
	58	49	9		0.844828	0.155172		84.4828	15.5172
	75	70	5		0.933333	0.0666667		93.3333	6.66667
								Averge Percentge
	322	291	31					90.0466	9.95345
								SD
								3.46546	3.46546
Fig. EV1B	Parameter	Experimental condition
	Cell area (μm2)	Type I	Type III
		120.096	534.04
		61.368	663.853
		150.727	507.211
		81.12	222.341
		193.505	213.257
		114.92	453.659
		161.289	784.477
		68.023	603.647
		62.108	560.024
		77.212	843.521
		126.222	595.197
		172.486	617.801
		486.403	415.846
		144.284	307.58
		84.394	589.599
		66.333	543.758
		75.311	331.134
		83.655	410.036
		199.209	376.553
		128.968	622.237
		136.89	620.969
		96.436	475.313
		79.747	833.698
		183.576	512.281
		171.641	353.21
		310.643	333.775
		158.226	451.547
		203.434	583.261
		58.094	564.566
		118.617	323.846
		70.874	201.427
		155.691	236.494
		272.618	722.369
		73.409	825.882
		46.158	284.343
		356.273	753.318
		97.492	360.076
		62.53	563.826
		148.931	703.04
		209.771
Fig. EV1C	Circularity	Type I	Type III
		0.925	0.074
		0.874	0.054
		0.37	0.349
		0.783	0.204
		0.182	0.209
		0.903	0.097
		0.247	0.052
		0.903	0.243
		0.829	0.067
		0.934	0.055
		0.838	0.094
		0.917	0.096
		0.216	0.106
		0.512	0.146
		0.825	0.072
		0.884	0.092
		0.835	0.22
		0.873	0.171
		0.9	0.136
		0.891	0.107
		0.898	0.081
		0.934	0.112
		0.867	0.154
		0.836	0.138
		0.891	0.302
		0.853	0.163
		0.881	0.67
		0.87	0.177
		0.684	0.147
		0.935	0.308
		0.815	0.14
		0.807	0.113
		0.834	0.352
		0.774	0.082
		0.719	0.248
		0.142	0.135
		0.718	0.287
		0.865	0.239
		0.777	0.172
		0.834
Fig. EV1D	Solidity	Type I	Type III
		0.995	0.33
		1.002	0.287
		0.736	0.685
		0.997	0.586
		0.748	0.435
		1	0.322
		0.763	0.283
		0.994	0.606
		1.006	0.298
		0.999	0.399
		0.972	0.41
		1.005	0.358
		0.499	0.429
		0.817	0.296
		1.004	0.32
		1	0.324
		1.006	0.547
		1.005	0.392
		1.001	0.493
		0.997	0.315
		1.005	0.249
		1.002	0.262
		0.993	0.569
		0.988	0.331
		1.002	0.582
		0.987	0.364
		0.999	0.99
		0.98	0.432
		0.926	0.351
		0.999	0.605
		0.999	0.543
		0.995	0.276
		0.979	0.738
		0.999	0.37
		1.006	0.588
		0.547	0.442
		0.994	0.668
		0.999	0.643
		1	0.479
		1
Fig. EV1E	MOI	1	5	10	20
	Branches	4	3	4	4
		5	5	3	3
		4	6	4	4
		3	4	5	3
		3	4	3	3
		5	2	2	5
		2	3	2	4
		4	5	6	3
		5	5	4	4
		6	4	5	4
		3	5	4	4
		4	6	3	5
		5	4	3	2
		7	3	6	4
		3	4	2	2
		4	4	4	3
		3	5	3	5
		3	3	4	5
		3	4	5	6
		5	2	4	5
		4	5	5	5
Fig. EV1F	Number of intersections	Distance (μm)	Type I															Type II															Type III
		0	0	0	0	0	0	0	0	0	0	0	0	0	0	0	0	4	4	2	4	2	2	6	2	4	4	2	4	2	2	6	12	6	10	12	8	12	10	8	10	12
		2	0	0	0	0	0	0	0	0	0	0	0	0	0	0	0	4	4	2	4	2	2	4	2	4	4	2	4	2	2	4	12	6	10	12	8	12	10	8	10	12
		4	0	0	0	0	0	0	0	0	0	0	0	0	0	0	0	4	4	2	4	2	2	4	2	4	4	2	4	2	2	4	12	6	10	12	8	12	12	8	10	10
		6	0	0	0	0	0	0	0	0	0	0	0	0	0	0	0	6	4	2	8	2	2	4	2	6	4	2	8	2	2	4	12	6	10	10	8	12	12	8	14	10
		8	0	0	0	0	0	0	0	0	0	0	0	0	0	0	0	6	4	2	8	2	2	4	4	6	4	2	8	2	2	4	12	6	10	10	8	12	12	8	14	10
		10	0	0	0	0	0	0	0	0	0	0	0	0	0	0	0	6	4	4	10	2	2	8	4	6	4	4	10	2	2	8	10	6	8	12	4	14	14	8	14	14
		12	0	0	0	0	0	0	0	0	0	0	0	0	0	0	0	4	4	4	8	4	4	8	4	4	4	4	8	4	4	8	10	6	8	12	4	14	14	8	16	14
		14	0	0	0	0	0	0	0	0	0	0	0	0	0	0	0	4	4	8	10	4	4	8	4	4	4	8	10	4	4	8	10	6	8	12	4	14	16	14	16	10
		16	0	0	0	0	0	0	0	0	0	0	0	0	0	0	0	4	6	10	2	4	6	6	6	4	6	10	2	4	6	6	10	4	4	12	6	14	16	14	16	10
		18	0	0	0	0	0	0	0	0	0	0	0	0	0	0	0	4	6	4	2	4	6	6	6	4	6	4	2	4	6	6	6	4	4	12	8	8	16	14	16	10
		20	0	0	0	0	0	0	0	0	0	0	0	0	0	0	0	6	8	2	2	4	8	2	6	6	8	2	2	4	8	2	6	4	4	12	8	8	18	16	10	10
		22	0	0	0	0	0	0	0	0	0	0	0	0	0	0	0	6	8	0	0	4	8	2	4	6	8	0	0	4	8	2	6	4	4	14	8	8	18	16	10	8
		24	0	0	0	0	0	0	0	0	0	0	0	0	0	0	0	6	10			4	2	2	4	6	10			4	2	2	6	4	4	14	8	8	14	16	10	6
		26	0	0	0	0	0	0	0	0	0	0	0	0	0	0	0	4	2			2	0	0	2	4	2			2	0	0	4	2	4	12	10	6	14	18	10	6
		28	0	0	0	0	0	0	0	0	0	0	0	0	0	0	0	4	0						2	4	0						4	2	4	12	10	6	10	12	8	6
		30																4							0	4							4	2	2	12	12	6	10	12	8	6
		32																0								0							0	0	2	0	14	4	10	12	8	6
		34																																	2	0	14	4	10	6	8	4
		36																																	2		14	2	6	6	6	4
		38																																	0		10	0	6	6	4	2
		40																																	0		10	0	6	4	4	2
		42																																			10		6	0	4	0
		44																																			0		6	0	2	0
		46																																			0		4		2
		48																																			0		4		0
		50																																			0		4		0
		52																																					0
		54																																					0
		56																																					0
		58
Fig. EV1G	Percentage (%)	Type I	Type II	Type III
		55.2532	40.7911	3.9557	Cell debris
		51.09	45.83	3.08
		51.09	45.83	3.08
Fig. EV1H	Relative Fold Change	Undifferentiated			Differentiated
	CD83	1.03	1	0.97	4.59091	7.56358	11.1348
	CD11c	0.98	1.02	1	6.41465	5.63338	8.02678
Fig. EV1J	MoDC	Maxro	um
	18.429	34.201
	13.519	24.785
	21.941	20.339
	23.826	21.345
	14.525	38.611
	14.464	41.709
	23.985	37.222
	4.18	35.908
	17.339	38.582
	21.759	23.449
	11.419	35.493
	26.565	48.858
	24.613	30.591
	12.743	24.793
	12.899	21.791
	9.144	21.477
	14.142	39.448
	24.152	21.559
	17.705	35.686
	19.439	38.204
	10.319	24.029
	20.101	28.328
	21.886	29.151
	24.65	46.772
	29.183	34.589
	13.733	26.066
	25.996	37.852
	30.543	36.591
	12.612	27.114
	21.731	29.185
	Parameter	Experimental condition
Fig. EV1M	Length / μm	time/min	Filopodia																													DLPs
		0	0	0	0	0	0	0	0	0	0	0	0	0	0	0	0	0	0	0	0	0	0	0	0	0	0	0	0	0	0	0	0	0	0
		4	2.322	1.481	1.073	0.851	1.81	0.867	1.527	1.287	1.27	1.727	1.799	1.793	2.811	3.009	1.482	1.789	1.969	1.024	2.112	1.177	2.078	1.195	1.042	0.92	1.053	0.903	1.414	0.714	3.362	3.9	4.589	14.321	21.032
		8	2.316	2.027	1.598	2.253	2.243	2.208	3.5	2.705	1.404	2.586		1.192	1.444	2.735	1.673	1.048	5.16	2.906	2.166	2.808	2.21	2.607	2.727	1.408	0.926	2.171	2.89	1.202		5.701	3.81	14.795	19.433
		12	3.183	2.484		2.27	2.235	2.026	3.962	4.337	2.161	3.733				0.65	3.385	1.151	4.391	2.226	2.846	2.216		3.683	1.811	1.286	1.094	3.097	0.5	2.148		11.358	7.624	21.005	27.647
		16	4.262	2.243		2.108	2.777	2.324	6.201	4.473	2.178	3.472					2.594	1.806	4.182	2.528	2.469	2.001		5.892	1.738	2.055	1.484	2.911		2.137		11.255	13.305	24.125	31.299
		20	4.679	1.759		1.904	2.803	2.765	6.62	5.963	2.282	4.551					2.323	2.495	7.057	2.801	3.152	2.186		5.526	2.328	3.023	1.509	3.392		0.806		9.234	12.248	29.774	31.454
		24	4.43			0.693	3.27	2.694	6.74	5.413	2.91	4.285					4.478	3.288	6.454		2.358	2.854		3.555	4.118	2.481	1.282	3.133				9.069	18.274	26.089	36.78
		28	3.669				3.297	3.142	6.799	4.362	2.275	3.614					2.73	5.043	6.439		1.416	4.43		2.909	3.059	3.786	2.879	3.344				12.354	16.007	37.167	37.375
		32	2.912				1.808	3.019	6.902	2.016	2.568	6.961					1.987	5.39	7.861		2.133	4.183		4.611	4.866	4.283	2.78					9.015	15.53	35.687	37.51
		36	1.726				1.449	2.365	5.822	1.158	2.125	7.823					2.412	5.689	7.128		2.965	0.918		2.586		3.881	3.398					10.56	14.581	38.237	36.558
		40					1.239	2.576	3.621	1.402	2.159	6.908					3.435	6.247	8.896		1.872			2.911		3.582	3.31					13.513	14.373	33.661	46.302
		44					1.651	2.711	1.696	1.375	2.135	7.814					1.88	6.762	4.08		1.849					1.929	2.007					8.546	15.069	38.262	43.653
		48					1.408	1.148	1.746	1.94	2.69	9.405					2.333	7.823	4.828		2.014											12.46	14.57	45.228	42.695
		52					1.3		1.861	2.21	1.832	8.963						7.351	3.372		2.439											14.959	15.686	41.505	40.484
		56					1.3		1.441	0.65	2.72	9.52						8.724	2.637		0.674											19.977	17.125	39.434	43.42
		60							1.646		2.074	9.722						8.722	2.515													20.922	21.95	48.437	47.215
		64							1.429		2.71	10.309						11.12														19.798	20.4	52.38	49.667
		68							1.429		1.23	9.532						11.134														25.001	20.28	46.964	51.394
		72							1.301			9.404						10.393														13.188	20.164	46.789	46.652
		76							0.612			5.612						9.924														17.19	20.605	46.958	47.639
		80										6.666						6.377														23.067	18.686	49.329	48.205
		84										7.675						6.284														22.845	15.411	46.471	47.01
		88										5.109						7.565														25.81	18.907	45.715	41.928
		92										3.027						5.236														25.571	20.149	42.601	41.179
		96										2.488						3.216														23.885	19.331	45.216	40.332
		100																2.894														28.426	23.878	43.314	47.856
		104																														27.502	26.507	43.612	47.869
		108																														25.453	25.739	40.202	44.739
		112																														26.783	27.877	41.318	41.953
		116																														26.783	24.216	40.642	42.991
		120																														27.128	23.829	44.186	42.308
		124																														25.597	26.827	44.722	43.916
		128																														26.691	28.418	43.224	43.63
		132																														23.982	30.29	40.829	46.605
		136																														23.443	30.427	41.024	41.714
		140																														24.456	39.782	40.873	42.469
		144																														27.035	34.275	39.574	40.926
		148																														24.99	33.473	40.096	47.745
		152																														31.13	32.131	36.699	54.694
		156																														27.059	29.741	36.864	57.41
		160																														28.269	31.103	35.018	59.586
		164																														26.078	27.93	31.487	55.863
		168																														29.572	31.217	32.533	54.909
		172																														36.783	25.624	32.673	56.317
		176																														37.479	28.071	31.343	53.72
		180																														41.521	31.185	30.898	54.536
		184																														43.443	24.859	35.875	55.072
		188																														42.175	26.133	33.633	53.687
		192																														41.331	22.13	37.53	50.921
		196																														43.91	28.757	34.443	54.978
		200																														41.087	30.217	40.466	50.961
		204																														38.654	29.691	34.684	49.66
		208																														43.481	31.269	36.703	54.154
		212																														43.684	29.877	35.832	56.157
		216																														48.422	28.622	30.406	56.158
		220																														46.608	29.862	36.003	61.002
		224																														44.053	27.234	35.21	60.381
		228																														45.127	32.439	36.173	65.504
		232																														43.313	29.441	33.633	61.153
		236																														49.018	33.721	35.632	58.409
		240																														40.61	27.255	38.912	59.039
		244																														42.676	30.965	38.345	66.375
		248																														45.554	29.319	35.374	64.326
		252																														43.982	32.197	40.098	65.441
		256																														45.526	35.18	42.073	65.769
		260																														43.113	33.722	41.55	66.162
		264																														43.814	38.306	36.007	63.213
		268																														48.921	39.325	40.959	60.092
		272																														43.648		41.565	59.664
		276																														46.261		36.98	70.514
		280																														42.274		38.292	70.825
		284																																41.114	82.12
		288																																43.215	73.788
		292																																38.741	78.12
		296																																35.532	85.928
		300																																44.06	92.047
		304																																41.69	90.068
		308																																39.747	91.237
		312																																41.8	85.597
		316																																41.717	84.727
		320																																39.911	89.799
		324																																45.518	88.932
		328																																47.86	98.734
		332																																44.579	92.872
		336																																40.526	97.22
		340																																42.401	88.288
		344																																40.541	95.519
		348																																43.025	93.105
		352																																42.697	100.793
		356																																42.768
		360																																42.591
		364																																45.157
		368																																43.844
		372																																40.502
		376																																45.103
		380																																40.277
		384																																39.851
		388																																39.918
		392																																40.589
		396																																41.395
		400																																42.043
		404																																38.786
		408																																40.484
		412																																40.484
		416																																39.952
		420																																40.752
		424																																43.249
		428																																40.692
		432																																40.023
		436																																41.73
		440																																40.754
		444																																43.052
		448																																41.819
		452																																43.276
		456																																43.995
		460																																43.817
		464																																42.348
		468																																43.907
		472																																42.127
		476																																43.715
		480																																43.513
		484																																43.85
		488																																42.034
		492																																41.164
		496																																40.073
		500																																37.611
Fig. EV1O	Mean intensity of vinculin	Cell body	Macropodia
		52.37	46.451
		34.332	53.421
		34.931	54.328
		44.899	88.142
		39.122	63.391
		41.778	63.222
		40.953	60.405
		40.919	59.111
		39.441	49.779
		21.85	120.309
		37.501	35.4
		36.164	42.483
		43.519	42.764
		25.382	44.909
		19.576	108.699
		36.741	50.521
		71.426	80.823
		26.867	88.358
		92.745	47.542
		55.896	53.949
		66.147	66.563
			63.66
			99.511
			52.33
			60.417
	Parameter	Experimental condition
Fig. EV1P	Normalized intensity	Length	Intensity
		0	0
		0.65	0.930082
		1.3	0.931194
		1.95	0.958486
		2.6	0.972681
		3.25	0.949338
		3.9	0.959832
		4.55	0.935809
		5.2	0.910216
		5.85	0.88087
		6.5	0.923499
		7.15	0.93871
		7.8	0.916659
		8.45	0.944802
		9.1	0.958587
		9.75	0.92676
		10.4	0.931969
		11.05	0.891886
		11.7	0.948896
		12.35	0.974987
		13	0.947014
		13.65	0.978841
		14.3	0.939835
		14.95	0.962181
		15.6	0.921761
		16.25	0.980238
		16.9	0.988244
		17.55	0.94926
		18.2	0.96211
		18.85	1
		19.5	0.867892
		20.15	0.985501
		20.8	0.948158
		21.45	0.942771
		22.1	0.908423
		22.75	0.92134
		23.4	0.961759
		24.05	0.99116
		24.7	0.910897
		25.35	0.875523
		26	0.872188
		26.65	0.866874
		27.3	0.915386
		27.95	0.916171
		28.6	0.888788
		29.25	0.905726
		29.9	0.917477
		30.55	0.92217
		31.2	0.933014
		31.85	0.908025
		32.5	0.914686
		33.15	0.852614
		33.8	0.860068
		34.45	0.827341
		35.1	0.941795
		35.75	0.935453
		36.4	0.881714
		37.05	0.858427
		37.7	0.872888
		38.35	0.855447
		39	0.918697
		39.65	0.863169
		40.3	0.870494
		40.95	0.88909
		41.6	0.901569
		42.25	0.885732
		42.9	0.884501
		43.55	0.898311
		44.2	0.873431
		44.85	0.849453
		45.5	0.805625
		46.15	0.836405
		46.8	0.813239
		47.45	0.855041
		48.1	0.872338
		48.75	0.85513
		49.4	0.794376
		50.05	0.846785
		50.7	0.822447
		51.35	0.855756
		52	0.868852
		52.65	0.838125
		53.3	0.835069
		53.95	0.826884
		54.6	0.876531
		55.25	0.831982
		55.9	0.808102
		56.55	0.812231
		57.2	0.766294
		57.85	0.800593
		58.5	0.832959
		59.15	0.731467
		59.8	0.754316
		60.45	0.701816
		61.1	0.647372
		61.75	0.625374
		62.4	0.687334
		63.05	0.671744
		63.7	0.634794
		64.35	0.688137
		65	0.64675
		65.65	0.613463
		66.3	0.617091
		66.95	0.653335
		67.6	0.672729
		68.25	0.63268
		68.9	0.58774
		69.55	0.622922
		70.2	0.624657
		70.85	0.688446
		71.5	0.681617
		72.15	0.700999
		72.8	0.640608
		73.45	0.639883
		74.1	0.624693
		74.75	0.585008
		75.4	0.591214
		76.05	0.61031
		76.7	0.611193
		77.35	0.62767
		78	0.638197
		78.65	0.599654
		79.3	0.61487
		79.95	0.683458
		80.6	0.667401
		81.25	0.650145
		81.9	0.633467
		82.55	0.615467
		83.2	0.643401
		83.85	0.586577
		84.5	0.592908
		85.15	0.596019
		85.8	0.642667
		86.45	0.602715
		87.1	0.545808
		87.75	0.61577
		88.4	0.630335
		89.05	0.644551
		89.7	0.627673
		90.35	0.642159
		91	0.604667
		91.65	0.580835
		92.3	0.590084
		92.95	0.657857
		93.6	0.663491
		94.25	0.615923
		94.9	0.616883
		95.55	0.625663
		96.2	0.673831
		96.85	0.587569
		97.5	0.602101
		98.15	0.639211
		98.8	0.619653
		99.45	0.631126
		100.1	0.639082
		100.75	0.618345
		101.4	0.624096
		102.05	0.612787
		102.7	0.599814
		103.35	0.615756
		104	0.610441
		104.65	0.628231
		105.3	0.624371
		105.95	0.580838
		106.6	0.626889
		107.25	0.63858
		107.9	0.616259
		108.55	0.606658
		109.2	0.643638
		109.85	0.633348
		110.5	0.614403
		111.15	0.595159
		111.8	0.626895
		112.45	0.644975
		113.1	0.61872
		113.75	0.612935
		114.4	0.639361
		115.05	0.627385
		115.7	0.609144
		116.35	0.61268
		117	0.605462
		117.65	0.632862
		118.3	0.610577
		118.95	0.619444
		119.6	0.626623
		120.25	0.650583
		120.9	0.647531
		121.55	0.595301
		122.2	0.6371
		122.85	0.617655
		123.5	0.598053
		124.15	0.602547
		124.8	0.641339
		125.45	0.640664
		126.1	0.610368
		126.75	0.579834
		127.4	0.581135
		128.05	0.634797
		128.7	0.603569
		129.35	0.613955
		130	0.623165
		130.65	0.594621
		131.3	0.601296
		131.95	0.633497
		132.6	0.628076
		133.25	0.660836
		133.9	0.632701
		134.55	0.614234
		135.2	0.606709
		135.85	0.635672
		136.5	0.591876
		137.15	0.621965
		137.8	0.612656
		138.45	0.552358
		139.1	0.600217
		139.75	0.65232
		140.4	0.599115
		141.05	0.631868
		141.7	0.628004
		142.35	0.643866
		143	0.667505
		143.65	0.591076
		144.3	0.588635
		144.95	0.574838
		145.6	0.556951
		146.25	0.550068
		146.9	0.662101
		147.55	0.648121
		148.2	0.663788
		148.85	0.633451
		149.5	0.621934
		150.15	0.635025
		150.8	0.637789
		151.45	0.615428
		152.1	0.625904
		152.75	0.618721
		153.4	0.578936
		154.05	0.567311
		154.7	0.590928
		155.35	0.634748
		156	0.645001
		156.65	0.613634
		157.3	0.613609
		157.95	0.652272
		158.6	0.5822
		159.25	0.62472
		159.9	0.595801
		160.55	0.590428
		161.2	0.61165
		161.85	0.601171
		162.5	0.59956
		163.15	0.588014
		163.8	0.588285
		164.45	0.614133
		165.1	0.630231
		165.75	0.620013
		166.4	0.591248
		167.05	0.623648
		167.7	0.64969
		168.35	0.609802
		169	0.626835
		169.65	0.65427
		170.3	0.606228
		170.95	0.619563
		171.6	0.624537
		172.25	0.61148
		172.9	0.618116
		173.55	0.586788
		174.2	0.630687
		174.85	0.596772
		175.5	0.615052
		176.15	0.609211
		176.8	0.621377
		177.45	0.616528
		178.1	0.603735
		178.75	0.643641
		179.4	0.627066
		180.05	0.634253
		180.7	0.621798
		181.35	0.608449
		182	0.60574
		182.65	0.582518
		183.3	0.603246
		183.95	0.594468
		184.6	0.592419
		185.25	0.656139
		185.9	0.624002
		186.55	0.586726
		187.2	0.600907
		187.85	0.609384
		188.5	0.617298
		189.15	0.583638
		189.8	0.602515
		190.45	0.61048
		191.1	0.596076
		191.75	0.626222
		192.4	0.591955
		193.05	0.593778
		193.7	0.632035
		194.35	0.64081
		195	0.62301
		195.65	0.637149
		196.3	0.593628
		196.95	0.567299
		197.6	0.593345
		198.25	0.601307
		198.9	0.568612
		199.55	0.569575
		200.2	0.635028
		200.85	0.597889
		201.5	0.634637
		202.15	0.654441
		202.8	0.592411
		203.45	0.587699
		204.1	0.597464
		204.75	0.656538
		205.4	0.639897
		206.05	0.614129
		206.7	0.578687
		207.35	0.61944
		208	0.626656
		208.65	0.590748
		209.3	0.586006
		209.95	0.640628
		210.6	0.644236
		211.25	0.613658
		211.9	0.644292
		212.55	0.620571
		213.2	0.579016
		213.85	0.618016
		214.5	0.630648
		215.15	0.583984
		215.8	0.602596
		216.45	0.621786
		217.1	0.600578
		217.75	0.619688
		218.4	0.605635
		219.05	0.588107
		219.7	0.644171
		220.35	0.681066
		221	0.629969
		221.65	0.632832
		222.3	0.633372
		222.95	0.624132
		223.6	0.617584
		224.25	0.59961
		224.9	0.562849
		225.55	0.598312
		226.2	0.589447
		226.85	0.585526
		227.5	0.587195
		228.15	0.599027
		228.8	0.630801
		229.45	0.614665
		230.1	0.631596
		230.75	0.591767
		231.4	0.577993
		232.05	0.58237
		232.7	0.582549
		233.35	0.585672
		234	0.637095
		234.65	0.58195
		235.3	0.60794
		235.95	0.584793
		236.6	0.567786
		237.25	0.593091
		237.9	0.595763
		238.55	0.573253
		239.2	0.577623
		239.85	0.578996
		240.5	0.631235
		241.15	0.559815
		241.8	0.543364
		242.45	0.553748
		243.1	0.547595
		243.75	0.586933
		244.4	0.579601
		245.05	0.568272
		245.7	0.59288
		246.35	0.58853
		247	0.589046
		247.65	0.576478
		248.3	0.587846
		248.95	0.582864
		249.6	0.580985
		250.25	0.565344
		250.9	0.551176
		251.55	0.566063
		252.2	0.561074
		252.85	0.598003
		253.5	0.604708
		254.15	0.588311
		254.8	0.592624
		255.45	0.573667
		256.1	0.561063
		256.75	0.548693
		257.4	0.566784
		258.05	0.580585
		258.7	0.57884
		259.35	0.58407
		260	0.596463
		260.65	0.640893
		261.3	0.568419
		261.95	0.600725
		262.6	0.640885
		263.25	0.63871
		263.9	0.610259
		264.55	0.587727
		265.2	0.590173
		265.85	0.604148
		266.5	0.600862
		267.15	0.55543
		267.8	0.608532
		268.45	0.537449
		269.1	0.542547
		269.75	0.596645
		270.4	0.592214
		271.05	0.595233
		271.7	0.608154
		272.35	0.624383
		273	0.603484
		273.65	0.551558
		274.3	0.559091
		274.95	0.54806
		275.6	0.604486
		276.25	0.585497
		276.9	0.558596
		277.55	0.55394
		278.2	0.543656
		278.85	0.580449
		279.5	0.591269
		280.15	0.601086
		280.8	0.60089
		281.45	0.577942
		282.1	0.551476
		282.75	0.545738
		283.4	0.564221
		284.05	0.564779
		284.7	0.572433
		285.35	0.611009
		286	0.561461
		286.65	0.591101
		287.3	0.594217
		287.95	0.61338
		288.6	0.583647
		289.25	0.541807
		289.9	0.547375
		290.55	0.560111
		291.2	0.606404
		291.85	0.577493
		292.5	0.585509
		293.15	0.584019
		293.8	0.578304
		294.45	0.588326
		295.1	0.566393
		295.75	0.581595
		296.4	0.561736
		297.05	0.571441
		297.7	0.565968
		298.35	0.54662
		299	0.563828
		299.65	0.564831
		300.3	0.561036
		300.95	0.551829
		301.6	0.530043
		302.25	0.560401
		302.9	0.594163
		303.55	0.585809
		304.2	0.569032
		304.85	0.567215
		305.5	0.550884
		306.15	0.549891
		306.8	0.549065
		307.45	0.514998
		308.1	0.498879
		308.75	0.522805
		309.4	0.530293
		310.05	0.530081
		310.7	0.534635
		311.35	0.543196
		312	0.537014
		312.65	0.585888
		313.3	0.572536
		313.95	0.559158
		314.6	0.553498
		315.25	0.540888
		315.9	0.5393
		316.55	0.545564
		317.2	0.555691
		317.85	0.538966
		318.5	0.538794
		319.15	0.552279
		319.8	0.580935
		320.45	0.571999
		321.1	0.595486
		321.75	0.579497
		322.4	0.566283
		323.05	0.532641
		323.7	0.535131
		324.35	0.490754
		325	0.493736
		325.65	0.556317
		326.3	0.573389
		326.95	0.561513
		327.6	0.542406
		328.25	0.53531
		328.9	0.52318
		329.55	0.51617
		330.2	0.542946
		330.85	0.590175
		331.5	0.556335
		332.15	0.561727
		332.8	0.596039
		333.45	0.576652
		334.1	0.571034
		334.75	0.585701
		335.4	0.565341
		336.05	0.570896
		336.7	0.566695
		337.35	0.552585
		338	0.528781
		338.65	0.497875
		339.3	0.529301
		339.95	0.573612
		340.6	0.571795
		341.25	0.572108
		341.9	0.546551
		342.55	0.553198
		343.2	0.535306
		343.85	0.516164
		344.5	0.524123
		345.15	0.546226
		345.8	0.539195
		346.45	0.569896
		347.1	0.581164
		347.75	0.548096
		348.4	0.567256
		349.05	0.565696
		349.7	0.540597
		350.35	0.559606
		351	0.519694
		351.65	0.490836
		352.3	0.554147
		352.95	0.564764
		353.6	0.562948
		354.25	0.508312
		354.9	0.536712
		355.55	0.528072
		356.2	0.514716
		356.85	0.511013
		357.5	0.495584
		358.15	0.508409
		358.8	0.532736
		359.45	0.549277
		360.1	0.543423
		360.75	0.42303
		361.4	0.4898
		362.05	0.515548
		362.7	0.547813
		363.35	0.559092
		364	0.537521
		364.65	0.516491
		365.3	0.524039
		365.95	0.535908
		366.6	0.517718
		367.25	0.49936
		367.9	0.537943
		368.55	0.539774
		369.2	0.554918
		369.85	0.543606
		370.5	0.525572
		371.15	0.5062
		371.8	0.498163
		372.45	0.481636
		373.1	0.484677
		373.75	0.502602
		374.4	0.525061
		375.05	0.528224
		375.7	0.42735
		376.35	0.528301
		377	0.509766
		377.65	0.491762
		378.3	0.491718
		378.95	0.473192
		379.6	0.491241
		380.25	0.547163
		380.9	0.532916
		381.55	0.54823
		382.2	0.518199
		382.85	0.523086
		383.5	0.559926
		384.15	0.531262
		384.8	0.576913
		385.45	0.583308
		386.1	0.586099
		386.75	0.500841
		387.4	0.525126
		388.05	0.525562
		388.7	0.534785
		389.35	0.531343
		390	0.525158
		390.65	0.510173
		391.3	0.512028
		391.95	0.557628
		392.6	0.497627
		393.25	0.451272
		393.9	0.44563
		394.55	0.488604
		395.2	0.476006
		395.85	0.438215
		396.5	0.551848
		397.15	0.463608
		397.8	0.554487
		398.45	0.400869
		399.1	0.430858
		399.75	0.487473
		400.4	0.472153
		401.05	0.555503
		401.7	0.443286
		402.35	0.513582
		403	0.505992
		403.65	0.505653
		404.3	0.499215
		404.95	0.491309
		405.6	0.503906
		406.25	0.497887
		406.9	0.466994
		407.55	0.495911
		408.2	0.479962
		408.85	0.565707
		409.5	0.600531
		410.15	0.496276
		410.8	0.473054
		411.45	0.568542
		412.1	0.561085
		412.75	0.55933
		413.4	0.470616
		414.05	0.497021
		414.7	0.514399
		415.35	0.47364
		416	0.448073
		416.65	0.475071
		417.3	0.467487
		417.95	0.487659
		418.6	0.48005
		419.25	0.470142
		419.9	0.48162
		420.55	0.469853
		421.2	0.429149
		421.85	0.420938
		422.5	0.484256
		423.15	0.467665
		423.8	0.461416
		424.45	0.425061
		425.1	0.451808
		425.75	0.471028
		426.4	0.46336
		427.05	0.41543
		427.7	0.417565
		428.35	0.443311
		429	0.437981
		429.65	0.443458
		430.3	0.482934
		430.95	0.479861
		431.6	0.447136
		432.25	0.451637
		432.9	0.437907
		433.55	0.464903
		434.2	0.479124
		434.85	0.457674
		435.5	0.477384
		436.15	0.488817
		436.8	0.472816
		437.45	0.513673
		438.1	0.523505
		438.75	0.471123
		439.4	0.424738
		440.05	0.417349
		440.7	0.429009
		441.35	0.416614
		442	0.413118
		442.65	0.448222
		443.3	0.466926
		443.95	0.471022
		444.6	0.459823
		445.25	0.451436
		445.9	0.442126
		446.55	0.461808
		447.2	0.436882
		447.85	0.402642
		448.5	0.423439
		449.15	0.43369
		449.8	0.445052
		450.45	0.444888
		451.1	0.445746
		451.75	0.447364
		452.4	0.462415
		453.05	0.455976
		453.7	0.423666
		454.35	0.435729
		455	0.423874
		455.65	0.424287
		456.3	0.426213
		456.95	0.395666
		457.6	0.40258
		458.25	0.425641
		458.9	0.422308
		459.55	0.402437
		460.2	0.414598
		460.85	0.429074
		461.5	0.377869
		462.15	0.376901
		462.8	0.446534
		463.45	0.480637
		464.1	0.42449
		464.75	0.401907
		465.4	0.437525
		466.05	0.47111
		466.7	0.450774
		467.35	0.439324
		468	0.394684
		468.65	0.389864
		469.3	0.429284
		469.95	0.413792
		470.6	0.380908
		471.25	0.392149
		471.9	0.414815
		472.55	0.382667
		473.2	0.383124
		473.85	0.420301
		474.5	0.439241
		475.15	0.419543
		475.8	0.419407
		476.45	0.459161
		477.1	0.447217
		477.75	0.423901
		478.4	0.402224
		479.05	0.434543
		479.7	0.425624
		480.35	0.416533
		481	0.422601
		481.65	0.43743
		482.3	0.40708
		482.95	0.430765
		483.6	0.44987
		484.25	0.413066
		484.9	0.393464
		485.55	0.404494
		486.2	0.390669
		486.85	0.373422
		487.5	0.371748
		488.15	0.382774
		488.8	0.392893
		489.45	0.372352
		490.1	0.409003
		490.75	0.420024
		491.4	0.419764
		492.05	0.395267
		492.7	0.386298
		493.35	0.41122
		494	0.430561
		494.65	0.42634
		495.3	0.39627
		495.95	0.382979
		496.6	0.401466
		497.25	0.425358
		497.9	0.43359
		498.55	0.418095
		499.2	0.416321
		499.85	0.397572
		500.5	0.405014
		501.15	0.415724
		501.8	0.407144
		502.45	0.418218
		503.1	0.409224
		503.75	0.387496
		504.4	0.393098
		505.05	0.398752
		505.7	0.403411
		506.35	0.395621
		507	0.421229
		507.65	0.437901
		508.3	0.436934
		508.95	0.41595
		509.6	0.400466
		510.25	0.404632
		510.9	0.391773
		511.55	0.377475
		512.2	0.369273
		512.85	0.371807
		513.5	0.41404
		514.15	0.400504
		514.8	0.384281
		515.45	0.395959
		516.1	0.38316
		516.75	0.3806
		517.4	0.39396
		518.05	0.398692
		518.7	0.397941
		519.35	0.393148
		520	0.384407
		520.65	0.380934
		521.3	0.397598
		521.95	0.378809
		522.6	0.393216
		523.25	0.4154
		523.9	0.398792
		524.55	0.39136
		525.2	0.390008
		525.85	0.378925
		526.5	0.326643
		527.15	0.325801
		527.8	0.366699
		528.45	0.375294
		529.1	0.388248
		529.75	0.368757
		530.4	0.388833
		531.05	0.403846
		531.7	0.375191
		532.35	0.391983
		533	0.411009
		533.65	0.412903
		534.3	0.365139
		534.95	0.363098
		535.6	0.375827
		536.25	0.352298
		536.9	0.345179
		537.55	0.311832
		538.2	0.302032
		538.85	0.334351
		539.5	0.336409
		540.15	0.335535
		540.8	0.362268
		541.45	0.357558
		542.1	0.343481
		542.75	0.348119
		543.4	0.355169
		544.05	0.389312
		544.7	0.385419
		545.35	0.339844
		546	0.347413
		546.65	0.356889
		547.3	0.334805
		547.95	0.315113
		548.6	0.332484
		549.25	0.331376
		549.9	0.338469
		550.55	0.342541
		551.2	0.334917
		551.85	0.313575
		552.5	0.379513
		553.15	0.375999
		553.8	0.413134
		554.45	0.390277
		555.1	0.369373
		555.75	0.382377
		556.4	0.349177
		557.05	0.363146
		557.7	0.370967
		558.35	0.361993
		559	0.33704
		559.65	0.317414
		560.3	0.318157
		560.95	0.322244
		561.6	0.319687
		562.25	0.317698
		562.9	0.305798
		563.55	0.290549
		564.2	0.305348
		564.85	0.304347
		565.5	0.2779
		566.15	0.256883
		566.8	0.25178
		567.45	0.260898
		568.1	0.264677
		568.75	0.251761
		569.4	0.258019
		570.05	0.23339
		570.7	0.226774
		571.35	0.221233
		572	0.208856
		572.65	0.22334
		573.3	0.231789
		573.95	0.216332
		574.6	0.226385
		575.25	0.256061
		575.9	0.229124
		576.55	0.186324
		577.2	0.18449
		577.85	0.192332
		578.5	0.184769
		579.15	0.19193
		579.8	0.177417
		580.45	0.176182
		581.1	0.1902
		581.75	0.170515
		582.4	0.159963
		583.05	0.181531
		583.7	0.175311
		584.35	0.155042
		585	0.136302
		585.65	0.119617
		586.3	0.126348
		586.95	0.107441
		587.6	0.12273
		588.25	0.13676
		588.9	0.120451
		589.55	0.089335
		590.2	0.087991
		590.85	0.109427
		591.5	0.097843
		592.15	0.077103
		592.8	0.051494
		593.45	0.057498
		594.1	0.074823
		594.75	0.065356
		595.4	0.041311
		596.05	0.059185
		596.7	0.062415
		597.35	0.039991
		598	0.055395
		598.65	0.03924
		599.3	0.027232
		599.95	0.036765
		600.6	0.037234
