# Supplementary material for: Macrophages form dendrite-like pseudopods to enhance bacterial ingestion
Source: EMBO J. 2025 Jul 28;44(17):4772–802. doi: 10.1038/s44318-025-00515-z (PMC12402336; doi:10.1038/s44318-025-00515-z)
Supplement: Supplementary file 17 — Figure EV2 Source Data [file 44318_2025_515_MOESM17_ESM.zip]

Archive with 42 entries (36 files):
- FigureEV2/
- FigureEV2/2D/
- FigureEV2/2D/Bleb-1.tif
- FigureEV2/2D/Bleb-2.tif
- FigureEV2/2D/Bleb.tif
- FigureEV2/2D/CK666-1.tif
- FigureEV2/2D/CK666-2.tif
- FigureEV2/2D/CK666.tif
- FigureEV2/2D/Ctrl-1.tif
- FigureEV2/2D/Ctrl-2.tif
- FigureEV2/2D/Ctrl.tif
- FigureEV2/2D/LatB-1.tif
- FigureEV2/2D/LatB-2.tif
- FigureEV2/2D/LatB.tif
- FigureEV2/2D/NP-G2-044.tif
- FigureEV2/2D/NP-G3-044-1.tif
- FigureEV2/2D/NP-G3-044.tif
- FigureEV2/2D/README.txt
- FigureEV2/2D/SMITFH-2.tif
- FigureEV2/2D/SMITFH-3.tif
- FigureEV2/2D/SMITFH.tif
- FigureEV2/2E/
- FigureEV2/2E/Nocdazole tubulin.tif
- FigureEV2/2E/README.txt
- FigureEV2/2E/Veh tubulin.tif
- FigureEV2/2G/
- FigureEV2/2G/Noc-0min.tif
- FigureEV2/2G/Noc-180min.tif
- FigureEV2/2G/Noc-270min.tif
- FigureEV2/2G/Noc-360min.tif
- FigureEV2/2I/
- FigureEV2/2I/Ctrl.tif
- FigureEV2/2I/README.txt
- FigureEV2/2I/Sim.tif
- FigureEV2/2K/
- FigureEV2/2K/Sim 0min.tif
- FigureEV2/2K/Sim 107min.tif
- FigureEV2/2K/Sim 135min.tif
- FigureEV2/2K/Sim 155min.tif
- FigureEV2/2K/Sim 220min.tif
- FigureEV2/2K/Sim 300min.tif
- FigureEV2/FigureEV2.xlsx
