# Supplementary material for: Macrophages form dendrite-like pseudopods to enhance bacterial ingestion
Source: EMBO J. 2025 Jul 28;44(17):4772–802. doi: 10.1038/s44318-025-00515-z (PMC12402336; doi:10.1038/s44318-025-00515-z)
Supplement: Supplementary file 17 — Figure EV2 Source Data [file 44318_2025_515_MOESM17_ESM.zip › FigureEV2/FigureEV2.xlsx]

## Sheet: Sheet1
Fig. EV2A	Time/min				Percentage(%)
	growing	steady	collapsing	Total	growing	steady	collapsing
	18	24	12	54	33.3333	44.4444	22.2222
	12	27	3	42	28.5714	64.2857	7.14286
	12	36	3	51	23.5294	70.5882	5.88235
					Average Percentage(%)
					28.4781	59.7728	11.7491
					SD
					4.00298	11.14	7.42344
Fig. EV2B	Parameter	Experimental condition
	Cell viability	Control	Latruculin B	Blebbistatin	SMIFH2	NP-G2-044	CK666
		0.960526	1.07895	1.15789	1.07895	0.828947	1.01316
		0.986842	0.986842	1.10526	0.986842	0.631579	0.986842
		1.05263	1.03947	1.09211	0.881579	0.947368	1
Fig. EV2C	OD 600	Control	Latruculin B	Blebbistatin	SMIFH2	NP-G2-044	CK666
		1.03181	1.03088	1.0957	0.986697	1.03856	1.02717
		1.06142	1.07697	1.07786	1.02292	1.06882	1.05885
		1.03889	1.07198	1.05273	1.04647	1.05376	1.03012
		1.05019	1.07903	1.06461	1.01623	1.05868	1.04798
Fig. EV2H		Type I	Type II	Type III	Total	%Type I	%Type II	%Type III		SUM (cell number)					SD
	Noc	81	8	40	129	62.7907	6.20155	31.0078		226	32	93	351		1.63113	2.39538	3.36423
	Noc	69	13	26	108	63.8889	12.037	24.0741
	Noc	76	11	27	114	66.6667	9.64912	23.6842
	Mock	68	9	36	113	60.177	7.9646	31.8584		170	30	83	283		1.96004	3.68036	5.38309
	Mock	59	15	21	95	62.1053	15.7895	22.1053
	Mock	43	6	26	75	57.3333	8	34.6667
Fig. EV2L		Type I	Type II	Type III	Total	%Type I	%Type II	%Type III
	Mock	68	15	36	119	57.1429	12.605	30.2521		226	38	102	366		5.27544	2.13381	3.18642
	Mock	75	14	38	127	59.0551	11.0236	29.9213
	Mock	83	9	28	120	69.1667	7.5	23.3333
	Sim	112	15	12	139	80.5755	10.7914	8.63309		318	46	39	403		1.40376	2.19844	2.9784
	Sim	108	13	19	140	77.1429	9.28571	13.5714
	Sim	98	18	8	124	79.0323	14.5161	6.45161
Fig. EV2M	growing	steady	collapsing	Total	growing	steady	collapsing
	12	9	18	39	30.7692	23.0769	46.1538
	18	15	18	51	35.2941	29.4118	35.2941
	30	27	27	84	35.7143	32.1429	32.1429
					Average Percentage(%)
					33.9259	28.2105	37.8636
					SD
					2.23867	3.79737	6.00159
