# Supplementary material for: Macrophages form dendrite-like pseudopods to enhance bacterial ingestion
Source: EMBO J. 2025 Jul 28;44(17):4772–802. doi: 10.1038/s44318-025-00515-z (PMC12402336; doi:10.1038/s44318-025-00515-z)
Supplement: Supplementary file 18 — Figure EV3 Source Data [file 44318_2025_515_MOESM18_ESM.zip]

Archive with 10 entries (8 files):
- FigureEV3/
- FigureEV3/3A/
- FigureEV3/3A/LPS DAPI.tif
- FigureEV3/3A/LPS Merge.tif
- FigureEV3/3A/LPS P65.tif
- FigureEV3/3A/MOCK DAPI.tif
- FigureEV3/3A/MOCK Merge.tif
- FigureEV3/3A/MOCK P65.tif
- FigureEV3/3A/README.txt
- FigureEV3/FigureEV3.xlsx
