# Supplementary material for: Macrophages form dendrite-like pseudopods to enhance bacterial ingestion
Source: EMBO J. 2025 Jul 28;44(17):4772–802. doi: 10.1038/s44318-025-00515-z (PMC12402336; doi:10.1038/s44318-025-00515-z)
Supplement: Supplementary file 18 — Figure EV3 Source Data [file 44318_2025_515_MOESM18_ESM.zip › FigureEV3/FigureEV3.xlsx]

## Sheet: Sheet1
	Parameter	Experimental condition
Fig. EV3B	Ratio of nuclear p65 (+) / total cells	MOCK	LPS
		0	0.5
		0.142857	0.142857
		0.25	0.6
		0.142857	0.4
		0.0833333	0.4
		0.125	1
		0	0.428571
		0	0.571429
		0	0.6
		0	0.5
			0.625
			0.5
			1
			1
			0.833333
			0.9375
			0.692308
			0.4
			0.714286
			0.75
			0.5
			0.214286
Fig. EV3C	Cell viability	MOCK	TAK-242
		0.960526	0.881579
		0.986842	0.815789
		1.05263	0.723684
Fig. EV3D	OD 600	MOCK	TAK-242
		0.869	0.879
		0.892	0.851
		0.882	0.822
