# Supplementary material for: Macrophages form dendrite-like pseudopods to enhance bacterial ingestion
Source: EMBO J. 2025 Jul 28;44(17):4772–802. doi: 10.1038/s44318-025-00515-z (PMC12402336; doi:10.1038/s44318-025-00515-z)
Supplement: Supplementary file 19 — Figure EV4 Source Data [file 44318_2025_515_MOESM19_ESM.zip]

Archive with 41 entries (34 files):
- FigureEV4/
- FigureEV4/4C-D/
- FigureEV4/4C-D/README.txt
- FigureEV4/4C-D/THP-1 shapeI Actin CD14.tif
- FigureEV4/4C-D/THP-1 shapeI Actin CD32.tif
- FigureEV4/4C-D/THP-1 shapeI Actin CD64.tif
- FigureEV4/4C-D/THP-1 shapeI CD14.tif
- FigureEV4/4C-D/THP-1 shapeI CD32.tif
- FigureEV4/4C-D/THP-1 shapeI CD64.tif
- FigureEV4/4C-D/THP-1 shapeIII Actin CD14.tif
- FigureEV4/4C-D/THP-1 shapeIII Actin CD32.tif
- FigureEV4/4C-D/THP-1 shapeIII Actin CD64.tif
- FigureEV4/4C-D/THP-1 shapeIII CD14.tif
- FigureEV4/4C-D/THP-1 shapeIII CD32.tif
- FigureEV4/4C-D/THP-1 shapeIII CD64.tif
- FigureEV4/4I/
- FigureEV4/4I/WB ARHGEF3.tif
- FigureEV4/4I/WB GAPDH.tif
- FigureEV4/4I/WB source.tif
- FigureEV4/4K/
- FigureEV4/4K/CHIP gel RAW data.bmp
- FigureEV4/4K/CHIP gel.tif
- FigureEV4/4N-O/
- FigureEV4/4N-O/PDTC WB ARHGEF3.tif
- FigureEV4/4N-O/PDTC WB GAPDH.tif
- FigureEV4/4N-O/WB ARHGEF3.tif
- FigureEV4/4N-O/WB GAPDH.tif
- FigureEV4/4N-O/WB source.tif
- FigureEV4/4Q/
- FigureEV4/4Q/GAPDH.tif
- FigureEV4/4Q/pMLC.tif
- FigureEV4/4Q/WB MLC.tif
- FigureEV4/4Q/WB source.tif
- FigureEV4/4T-V/
- FigureEV4/4T-V/iBMDM Macropodia 1 merge.tif
- FigureEV4/4T-V/iBMDM Macropodia 2 merge.tif
- FigureEV4/4T-V/Profile THP-1 macropodia.tif
- FigureEV4/4T-V/RAW264.7 Macropodia 1 merge.tif
- FigureEV4/4T-V/RAW264.7 Macropodia 2 merge.tif
- FigureEV4/4T-V/README.txt
- FigureEV4/FigureEV4.xlsx
