# Supplementary material for: Macrophages form dendrite-like pseudopods to enhance bacterial ingestion
Source: EMBO J. 2025 Jul 28;44(17):4772–802. doi: 10.1038/s44318-025-00515-z (PMC12402336; doi:10.1038/s44318-025-00515-z)
Supplement: Supplementary file 19 — Figure EV4 Source Data [file 44318_2025_515_MOESM19_ESM.zip › FigureEV4/FigureEV4.xlsx]

## Sheet: Sheet1
Fig. EV4E	CD64				CD32				CD14
	ShapeI		Shapelll		ShapeI		Shapelll		ShapeI		Shapelll
	16 bit		16 bit		16 bit		16 bit		16 bit		16 bit
	27		37		17		39		12		31
	30		38		23		25		13		17
	22		31		21		37		17		28
	17		29		15		45		22		12
	28		33		25		39		23		21
	33		40		32		38		31		10
	24		39		10		26		14		20
	22		34		15		23		10		21
	19		30		26		44		28		27
	22		19		13		48		24		20
	28		38		20		34		30		22
	29		19		21		38		13		26
	23		20		19		44		18		28
	15		25		30		39		19		31
	20		27		24		21		14		23
	30		46		29		27		13		29
	24		35		29		38		20		39
	26		34		16		34		22		28
	19		28		20		30		27		32
	30		35		31		34		24		33
	34		39		27		31		28		39
	29		34		28		35		23		43
	23		41		30		47		29		48
	25		40		25		33		24		32
	30		43		24		22		29		34
	AVG
	25.16		33.36		22.8		34.84		21.08		27.76
