# Supplementary material for: Macrophages form dendrite-like pseudopods to enhance bacterial ingestion
Source: EMBO J. 2025 Jul 28;44(17):4772–802. doi: 10.1038/s44318-025-00515-z (PMC12402336; doi:10.1038/s44318-025-00515-z)
Supplement: Supplementary file 20 — Figure EV5 Source Data [file 44318_2025_515_MOESM20_ESM.zip]

Archive with 6 entries (4 files):
- FigureEV5/
- FigureEV5/5G/
- FigureEV5/5G/WB GAPDH.tif
- FigureEV5/5G/WB source.tif
- FigureEV5/5G/WB vimentin.tif
- FigureEV5/FigureEV5.xlsx
