# Supplementary material for: Macrophages form dendrite-like pseudopods to enhance bacterial ingestion
Source: EMBO J. 2025 Jul 28;44(17):4772–802. doi: 10.1038/s44318-025-00515-z (PMC12402336; doi:10.1038/s44318-025-00515-z)
Supplement: Supplementary file 20 — Figure EV5 Source Data [file 44318_2025_515_MOESM20_ESM.zip › FigureEV5/FigureEV5.xlsx]

## Sheet: Sheet1
	Parameter	Experimental condition
Fig. EV5A	Infected rate to THP-1	no-tag	mCherry	GFP
		0.962963	0.944444	0.973333
		0.93617	0.974684	0.964706
		0.952941	0.965517	0.956989
Fig. EV5B	Percentage (%)	Type I	Type II	Type III
		67.23	10.98	23.76	no tag
		65.74	9.23	22.34	no tag
		68.55	11.02	21.9	no tag
		64.88	10.98	23.76	mCherry
		65.74	10.23	23.09	mCherry
		69.71	9.87	22.88	mCherry
		65.98	8.43	22.88	GFP
		65.33	9.89	22.79	GFP
		69.04	11.16	21.05	GFP
Fig. EV5C	Parameter	Experimental condition
	Mean internalization speed (μm/min)	Salmonella
		0.0856533
		0.167298
		0.338381
		0.2225
		0.0595873
		0.106081
		0.234929
		0.132083
		0.100909
		0.083451
		0.0784286
		0.131333
		0.105789
		0.0608222
		0.124293
		0.101926
		0.0744207
		0.0980215
		0.0846564
		0.0334769
		0.0669032
		0.0449
		0.13619
		0.148838
		0.0412982
		0.0887897
		0.225875
		0.339833
		0.0625714
		0.122702
		0.103463
		0.0916748
		0.13825
		0.0372719
		0.0730933
		0.0431048
		0.0350921
		0.0741111
		0.0812564
		0.0861481
		0.0809785
		0.0639815
		0.22857
		0.087032
		0.0587917
		0.0660224
		0.0887793
		0.0976068
		0.0454771
		0.0672195
		0.144919
		0.185489
		0.136097
		0.133642
		0.13628
		0.0531538
		0.0870894
		0.0974444
		0.0464983
		0.153105
		0.207786
		0.187714
		0.254471
		0.200055
		0.128169
		0.122758
		0.0411228
		0.0388571
		0.0445867
		0.0596835
		0.14303
		0.11833
		0.166933
		0.1618
		0.210815
		0.193135
		0.240485
		0.0717849
		0.127551
		0.19692
		0.0482081
		0.0232104
		0.0401713
		0.0962982
Fig. EV5F	CFU / Bacteria number	1h	6h	12h	24h
		54	96	217	41
		76	73	189	31
		86	66	134	28
Fig. EV5H	Relative CFU of infected THP-1 cells	MOCK	TAK242
		0.851351	0.425676
		1.15541	0.547297
		0.993243	0.486486
Fig. EV5I	Relative CFU of infected THP-1 cells	MOCK	Y-27632
		0.851351	0.628378
		1.15541	0.506757
		0.993243	0.567568
Fig. EV5K-L	PL CFU		Liver CFU
	P-	P+	P-	P+	Relative CFU
	1320	612	7.21875	12.2812
	390	720	2.4375	2.76562
	1360	614	18.7656	7.25
	1967	179	29.0938	1.9375
Fig. EV5M-O	IL1β		TNFα		IFNγ		Relative level
	P-	P+	P-	P+	P-	P+
	1	1.06	1	1.02	1.01	1
	2.25874	1.01	1.73897	1.60994	0.844319	0.685543
	1.37568	1.06991	1.16895	1.23386	1.13736	1.4612
	1.7523	0.757513	1.55739	0.660183	1.82525	0.989814
